# Supplementary material for: Acidosis attenuates the hypoxic stabilization of HIF-1α by activating lysosomal degradation
Source: J Cell Biol. 2025 Jun 24;224(8):e202409103. doi: 10.1083/jcb.202409103 (PMC12187095; doi:10.1083/jcb.202409103)
Supplement: Table S1 — shows the results of statistical tests for data presented in figures. [file jcb_202409103_tables1.xlsx]

## Sheet: Sheet1
Figure	Effect	p-value	Significance code
1E (acid production)	pHe	0	***
	DMOG	0	***
	pHe:DMOG	0	***
1E (oxygen consumption)	pHe	0	***
	DMOG	0	***
	pHe:DMOG	0.0029	**
2A	pHe	0.028	*
	pO2	0.0004	***
	pHe:pO2	0.0014	**
2B	pHe	0.42	ns
	pO2	0.0017	**
	pHe:pO2	0.11	ns
2C	pHe	0.071	ns
	pO2	0.0002	***
	pHe:pO2	0.0037	**
2D	pHe	0.053	ns
	pO2	0.014	*
	pHe:pO2	0.015	*
2E	pHe	0.0035	**
	pO2	0.0073	**
	pHe:pO2	0.014	*
2F	bicarbonate	0.27	ns
	pO2	0.00014	***
	bicarbonate:pO2	0.4	ns
2G	pHe	0.067	ns
	pO2	0.012	*
	lactate	0.52	ns
	pHe:pO2	0.017	*
	pHe:lactate	0.72	ns
	O2:lactate	0.99	ns
	pHe:O2:lactate	0.35	ns
4A (CA9)	pHe	0.019	*
	pO2	1e-05	***
	pHe:pO2	0.005	**
4A (LDHA)	pHe	0.23	ns
	pO2	0.013	*
	pHe:pO2	0.064	ns
4B	pHe	0.91	ns
	pO2	0.3	ns
	pHe:pO2	0.0081	**
4C (CA9)	pHe	0.0014	**
	DMOG	5e-05	***
	pHe:DMOG	0.00032	***
4C (LDHA)	pHe	0.0011	**
	DMOG	0.00099	***
	pHe:DMOG	0.0021	**
4D	pHe	0.00053	***
	DMOG	0.0014	**
	pHe:DMOG	0.00034	***
4E (CDX1)	siHIF1A	0.011	*
	DMOG	0.00014	***
	siHIF1A:DMOG	0.0011	**
3E (CA9)	siHIF1A	0	***
	DMOG	0	***
	siHIF1A:DMOG	0	***
4F (normoxia/hypoxia)	pHe	0.00017	***
	pO2	0.0048	**
	pHe:pO2	0.034	*
4F (DMSO/DMOG)	pHe	0.004	**
	DMOG	0.082	ns
	pHe:DMOG	0.15	ns
5A (acid production)	pHe	0	***
	DMOG	0	***
	pHe:DMOG	0	***
5A (oxygen consumption)	pHe	0	***
	DMOG	0	***
	pHe:DMOG	0.0044	**
5B	pHe	0.46	ns
	pO2	0.074	ns
	pHe:pO2	0.02	*
6A	4 h vs 0 h	0.028	*
	16 h vs 0 h	0.14	ns
	48 h vs 0 h	0.03	*
	16 vs 4 h	0.67	ns
	48 vs 4 h	0.99	ns
	48 h vs 16 h	0.7	ns
6B	4 h vs 0 h	0.00023	***
	16 h vs 0 h	0.0025	**
	48 h vs 0 h	0.37	ns
	16 vs 4 h	0.17	ns
	48 vs 4 h	0.0013	**
	48 h vs 16 h	0.023	*
6C	4 h vs 0 h	0.063	ns
	16 h vs 0 h	0.035	*
	48 h vs 0 h	0.73	ns
	16 vs 4 h	0.97	ns
	48 vs 4 h	0.27	ns
	48 h vs 16 h	0.15	ns
6D	pHe	0.17	ns
	pO2	0	***
	pHe:pO2	0.95	ns
6E (C99)	pHe	0.25	*
	pO2	0	***
	pHe:pO2	0.0051	**
6E (SW1222)	pHe	0.027	*
	pO2	0.17	ns
	pHe:pO2	0.42	ns
8C	pHe	0.019	*
8D	pHe	0.97	ns
	pO2	0.15	ns
	pHe:pO2	0.0051	**
8E	pHe	0.29	ns
	MG-132	0.12	ns
	pHe:MG-132	0.007	**
8H (C99)	pHe	0.55	ns
	DMOG	0.73	ns
	pHe:DMOG	0.8	ns
8H (SW1222)	pHe	0.14	ns
	DMOG	0.36	ns
	pHe:DMOG	0.37	ns
8H (HT29)	pHe	0.68	ns
	DMOG	0.7	ns
	pHe:DMOG	0.69	ns
8H (HDC111)	pHe	0.58	ns
	DMOG	0.22	ns
	pHe:DMOG	0.3	ns
9B (4 h number)	pHe	0.014	*
	pO2	0.0091	**
	pHe:pO2	0.16	ns
9B (16 h number)	pHe	0.92	ns
	pO2	0	***
	pHe:pO2	0.13	ns
9B (24 h number)	pHe	0.23	ns
	pO2	0	***
	pHe:pO2	0.015	*
9F	pHe 7.4 1% O2 no bafilomycin vs pHe 6.4 1% O2 no bafilomycin	0	***
10A	pHe	0.11	ns
	pO2	0.24	ns
	pHe:pO2	0.019	*
10B	pHe	0.05	*
	pO2	0.0052	**
	pHe:pO2	0.055	ns
10C (TFEB)	pHe	0.0048	**
	pO2	0.0076	**
	siTFEB	0	***
	pHe:pO2	0.018	*
	pHe:siTFEB	0.0042	**
	pO2:siTFEB	0.019	*
	pHe:pO2:siTFEB	0.047	*
	pO2	0.24	ns
	pHe:pO2	0.019	*
10C (HIF-1α)	pHe	0.05	ns
	pO2	0	***
	siTFEB	0.58	ns
	pHe:pO2	0.029	*
	pHe:siTFEB	0.35	ns
	pO2:siTFEB	0.33	ns
	pHe:pO2:siTFEB	0.39	ns
10D (pS6K)	pHe	0.0036	**
	pO2	0	***
	pHe:pO2	0.0053	**
10D (pS6)	pHe	0.052	ns
	pO2	0	***
	pHe:pO2	0.93	ns
10E (pS6K)	pHe	0.12	ns
	pO2	0	***
	pHe:pO2	0.56	ns
10E (pS6)	pHe	0.28	ns
	pO2	0	***
	pHe:pO2	0.0038	**
S2A (CA9)	pHe	0.21	ns
	pO2	0	***
	pHe:pO2	0.018	*
S2A (LDHA)	pHe	0.27	ns
	pO2	0.0015	**
	pHe:pO2	0.038	*
S2D	pHe	0.017	*
S2E	pHe	0.27	ns
	pO2	0.016	*
	pHe:pO2	0.081	ns
S2F	pHe	0.037	*
S3C	pHe	0	***
	pO2	0	***
	VH-298	0.44	ns
	pHe:pO2	0.013	*
	pHe:VH-298	0.47	ns
	pO2:VH-298	0.86	ns
	pHe:pO2:VH-298	0.29	ns
