# Supplementary material for: Acidosis attenuates the hypoxic stabilization of HIF-1α by activating lysosomal degradation
Source: J Cell Biol. 2025 Jun 24;224(8):e202409103. doi: 10.1083/jcb.202409103 (PMC12187095; doi:10.1083/jcb.202409103)
Supplement: Table S2 — shows the proteins detected by proteomics, including abundance and significance testing. [file jcb_202409103_tables2.xlsx]

## Sheet: all data
Protein.Group	Protein.Names	Genes	First.Protein.Description	GO: BP	GO: MF	GOCC name	Normalized abundance: normoxia + pHe 7.4 repeat 1	Normalized abundance: normoxia + pHe 7.4 repeat 2	Normalized abundance: normoxia + pHe 7.4 repeat 3	Normalized abundance: hypoxia + pHe 7.4 repeat 1	Normalized abundance: hypoxia + pHe 7.4 repeat 2	Normalized abundance: hypoxia + pHe 7.4 repeat 3	Normalized abundance: normoxia + pHe 6.4 repeat 1	Normalized abundance: normoxia + pHe 6.4 repeat 2	Normalized abundance: normoxia + pHe 6.4 repeat 3	Normalized abundance: hypoxia + pHe 6.4 repeat 1	Normalized abundance: hypoxia + pHe 6.4 repeat 2	Normalized abundance: hypoxia + pHe 6.4 repeat 3	Raw data: normoxia + pHe 7.4 repeat 1	Raw data: normoxia + pHe 7.4 repeat 2	Raw data: normoxia + pHe 7.4 repeat 3	Raw data: hypoxia + pHe 7.4 repeat 1	Raw data: hypoxia + pHe 7.4 repeat 2	Raw data: hypoxia + pHe 7.4 repeat 3	Raw data: normoxia + pHe 6.4 repeat 1	Raw data: normoxia + pHe 6.4 repeat 2	Raw data: normoxia + pHe 6.4 repeat 3	Raw data: hypoxia + pHe 6.4 repeat 1	Raw data: hypoxia + pHe 6.4 repeat 2	Raw data: hypoxia + pHe 6.4 repeat 3
P52292	IMA1_HUMAN	KPNA2	Importin subunit alpha-1	biological regulation;cellular aromatic compound metabolic process;cellular localization;cellular macromolecule localization;cellular metabolic process;cellular nitrogen compound metabolic process;cellular process;DNA metabolic process;entry of viral genome into host nucleus through nuclear pore complex via importin;establishment of localization;establishment of localization in cell;establishment…	amide binding;binding;enzyme binding;histone deacetylase binding;molecular carrier activity;nuclear import signal receptor activity;nuclear localization sequence binding;nucleic acid binding;nucleocytoplasmic carrier activity;organic cyclic compound binding;peptide binding;protein binding;RNA binding;signal sequence binding	bounding membrane of organelle;cellular anatomical entity;cytoplasm;cytosol;endoplasmic reticulum membrane;Golgi membrane;host cell;host cellular component;intracellular membrane-bounded organelle;intracellular organelle;membrane;membrane-bounded organelle;NLS-dependent protein nuclear import complex;nuclear membrane;nucleocytoplasmic transport complex;nucleoplasm;nucleus;organelle;organelle memb…	25.065	25.0062	25.0359	24.1871	24.1174	24.1642	24.3844	24.4105	24.5926	22.7013	22.8191	22.7634	35100000	33700000	34400000	19100000	18200000	18800000	21900000	22300000	25300000	6820000	7400000	7120000
P02794	FRIH_HUMAN	FTH1	Ferritin heavy chain	biological regulation;cellular homeostasis;cellular process;chemical homeostasis;establishment of localization;homeostatic process;immune response;immune system process;inorganic ion homeostasis;intracellular chemical homeostasis;intracellular iron ion homeostasis;intracellular monoatomic cation homeostasis;intracellular monoatomic ion homeostasis;intracellular sequestering of iron ion;iron ion t…	binding;catalytic activity;cation binding;ferric iron binding;ferrous iron binding;ferroxidase activity;identical protein binding;ion binding;iron ion binding;iron ion sequestering activity;metal ion binding;metal ion sequestering activity;molecular sequestering activity;oxidoreductase activity;oxidoreductase activity, acting on metal ions;oxidoreductase activity, acting on metal ions, oxygen as …	autolysosome;autophagosome;cellular anatomical entity;cytoplasm;cytosol;extracellular exosome;extracellular membrane-bounded organelle;extracellular organelle;extracellular region;extracellular vesicle;ferritin complex;ficolin-1-rich granule lumen;intracellular ferritin complex;intracellular membrane-bounded organelle;intracellular organelle;intracellular organelle lumen;intracellular protein-con…	22.5708	22.3725	22.3805	23.1688	23.2679	23.0886	23.141	23.2535	22.9316	26.2785	26.5404	26.6181	6230000	5430000	5460000	9430000	10100000	8920000	9250000	10000000	8000000	81400000	97600000	103000000
P26358	DNMT1_HUMAN	DNMT1	DNA (cytosine-5)-methyltransferase 1	aromatic compound biosynthetic process;biological regulation;biosynthetic process;cellular aromatic compound metabolic process;cellular biosynthetic process;cellular component organization;cellular component organization or biogenesis;cellular metabolic process;cellular nitrogen compound biosynthetic process;cellular nitrogen compound metabolic process;cellular process;cellular response to acid c…	binding;catalytic activity;catalytic activity, acting on a nucleic acid;catalytic activity, acting on DNA;cation binding;chromatin binding;DNA (cytosine-5-)-methyltransferase activity;DNA binding;DNA-methyltransferase activity;heterocyclic compound binding;ion binding;metal ion binding;methyl-CpG binding;methyltransferase activity;nucleic acid binding;nucleoside phosphate binding;nucleotide bindi…	cellular anatomical entity;chromatin;female germ cell nucleus;germ cell nucleus;heterochromatin;intracellular membrane-bounded organelle;intracellular organelle;membrane-bounded organelle;nucleoplasm;nucleus;organelle;pericentric heterochromatin;protein-containing complex;protein-DNA complex;replication fork	23.867	24.0275	23.9406	23.3101	23.2821	23.3376	23.6096	23.632	23.5045	22.3857	22.3457	22.3045	15300000	17100000	16100000	10400000	10200000	10600000	12800000	13000000	11900000	5480000	5330000	5180000
P37173	TGFR2_HUMAN	TGFBR2	TGF-beta receptor type-2	activation of protein kinase activity;anatomical structure development;anatomical structure formation involved in morphogenesis;anatomical structure morphogenesis;animal organ development;animal organ formation;animal organ morphogenesis;aorta morphogenesis;aortic valve morphogenesis;apoptotic process;artery morphogenesis;atrioventricular valve morphogenesis;biological regulation;blood vessel dev…	activin binding;activin receptor activity;adenyl nucleotide binding;adenyl ribonucleotide binding;anion binding;ATP binding;binding;carbohydrate derivative binding;catalytic activity;catalytic activity, acting on a protein;cation binding;cytokine binding;cytokine receptor binding;enzyme activator activity;enzyme regulator activity;glycosaminoglycan binding;growth factor binding;heterocyclic compo…	catalytic complex;caveola;cellular anatomical entity;cytosol;external side of plasma membrane;extracellular region;extracellular space;membrane;membrane microdomain;membrane protein complex;membrane raft;plasma membrane;plasma membrane protein complex;plasma membrane raft;plasma membrane region;plasma membrane signaling receptor complex;protein kinase complex;protein-containing complex;receptor c…	19.5501	19.6704	19.601	19.0994	19.3003	19.3044	18.8651	19.0471	19.0454	17.6309	17.8272	17.7589	767673	834407	795245	561682	645618	647460	477477	541702	541060	202971	232558	221797
O60218	AK1BA_HUMAN	AKR1B10	Aldo-keto reductase family 1 member B10	alcohol catabolic process;alcohol metabolic process;aminoglycoside antibiotic metabolic process;carbohydrate derivative metabolic process;catabolic process;cellular aromatic compound metabolic process;cellular catabolic process;cellular detoxification;cellular detoxification of aldehyde;cellular ketone metabolic process;cellular lipid catabolic process;cellular lipid metabolic process;cellular me…	alcohol dehydrogenase (NADP+) activity;alditol:NADP+ 1-oxidoreductase activity;aldo-keto reductase (NADP) activity;allyl-alcohol dehydrogenase activity;catalytic activity;geranylgeranyl reductase activity;indanol dehydrogenase activity;NADP-retinol dehydrogenase activity;oxidoreductase activity;oxidoreductase activity, acting on CH-OH group of donors;oxidoreductase activity, acting on the aldehyd…	cellular anatomical entity;cytosol;extracellular region;intracellular membrane-bounded organelle;intracellular organelle;lysosome;lytic vacuole;membrane-bounded organelle;mitochondrion;organelle;vacuole	23.9134	23.9134	24.3645	24.4551	24.4676	24.5463	25.7234	25.8288	26.0995	26.1776	26.2021	26.2077	15800000	15800000	21600000	23000000	23200000	24500000	55400000	59600000	71900000	75900000	77200000	77500000
Q92547	TOPB1_HUMAN	TOPBP1	DNA topoisomerase 2-binding protein 1	biological regulation;cell cycle checkpoint signaling;cell cycle process;cellular aromatic compound metabolic process;cellular metabolic process;cellular nitrogen compound metabolic process;cellular process;cellular response to stimulus;cellular response to stress;DNA damage checkpoint signaling;DNA damage response;DNA integrity checkpoint signaling;DNA metabolic process;DNA recombination;DNA rep…	binding;DNA binding;identical protein binding;nucleic acid binding;organic cyclic compound binding;protein binding	actin cytoskeleton;BRCA1-B complex;cellular anatomical entity;chromosome;condensed chromosome;condensed nuclear chromosome;cytoplasm;cytoskeleton;germ cell nucleus;intracellular membrane-bounded organelle;intracellular non-membrane-bounded organelle;intracellular organelle;male germ cell nucleus;membrane;membrane-bounded organelle;microtubule organizing center;non-membrane-bounded organelle;nucle…	20.4476	20.5823	20.5165	20.2419	20.0426	20.1206	20.0951	20.0292	19.9316	19.0209	18.9823	19.0559	1430000	1570000	1500000	1240000	1080000	1140000	1120000	1070000	1000000	531942	517899	545000
P52895	AK1C2_HUMAN	AKR1C2	Aldo-keto reductase family 1 member C2	alcohol metabolic process;aminoglycoside antibiotic metabolic process;biological regulation;C21-steroid hormone metabolic process;carbohydrate derivative metabolic process;carboxylic acid metabolic process;cell differentiation;cellular aromatic compound metabolic process;cellular developmental process;cellular ketone metabolic process;cellular lipid metabolic process;cellular metabolic process;ce…	alcohol dehydrogenase (NADP+) activity;alditol:NADP+ 1-oxidoreductase activity;aldo-keto reductase (NADP) activity;androstan-3-alpha,17-beta-diol dehydrogenase activity;androsterone dehydrogenase activity;anion binding;bile acid binding;binding;carboxylic acid binding;catalytic activity;estradiol 17-beta-dehydrogenase [NAD(P)] activity;indanol dehydrogenase activity;ion binding;ketosteroid monoox…	cellular anatomical entity;cytosol	24.8811	24.9088	24.6486	24.6703	24.4041	24.3712	26.673	26.8741	26.726	26.7771	26.1852	26.5374	30900000	31500000	26300000	26700000	22200000	21700000	107000000	123000000	111000000	115000000	76300000	97400000
Q96Q89	KI20B_HUMAN	KIF20B	Kinesin-like protein KIF20B	anatomical structure formation involved in morphogenesis;anatomical structure morphogenesis;biological regulation;cell cycle;cell division;cell projection morphogenesis;cell projection organization;cellular anatomical entity morphogenesis;cellular component organization;cellular component organization or biogenesis;cellular localization;cellular macromolecule localization;cellular process;develop…	adenyl nucleotide binding;adenyl ribonucleotide binding;anion binding;ATP binding;ATP hydrolysis activity;ATP-dependent activity;binding;carbohydrate derivative binding;catalytic activity;cytoskeletal motor activity;cytoskeletal protein binding;heterocyclic compound binding;hydrolase activity;hydrolase activity, acting on acid anhydrides;hydrolase activity, acting on acid anhydrides, in phosphoru…	cellular anatomical entity;centrosome;contractile ring;cytoplasm;cytosol;growth cone;intercellular bridge;intracellular membrane-bounded organelle;intracellular non-membrane-bounded organelle;intracellular organelle;kinesin complex;membrane-bounded organelle;microtubule;microtubule associated complex;microtubule organizing center;midbody;mitotic spindle midzone;mitotic spindle pole;non-membrane-b…	20.3321	20.1946	20.1332	19.4614	19.534	19.6009	19.9459	19.8314	19.8852	18.3641	18.2923	18.2269	1320000	1200000	1150000	721887	759118	795174	1010000	932923	968384	337407	321013	306798
Q16763	UBE2S_HUMAN	UBE2S	Ubiquitin-conjugating enzyme E2 S	anaphase-promoting complex-dependent catabolic process;biological regulation;catabolic process;cell cycle phase transition;cell cycle process;cell division;cellular component assembly;cellular component organization;cellular component organization or biogenesis;cellular process;exit from mitosis;free ubiquitin chain polymerization;macromolecule catabolic process;macromolecule metabolic process;ma…	acyltransferase activity;adenyl nucleotide binding;adenyl ribonucleotide binding;aminoacyltransferase activity;anaphase-promoting complex binding;anion binding;ATP binding;binding;carbohydrate derivative binding;catalytic activity;catalytic activity, acting on a protein;heterocyclic compound binding;ion binding;nucleoside phosphate binding;nucleotide binding;organic cyclic compound binding;protei…	anaphase-promoting complex;catalytic complex;cellular anatomical entity;cullin-RING ubiquitin ligase complex;cytosol;intracellular membrane-bounded organelle;intracellular organelle;intracellular protein-containing complex;membrane-bounded organelle;nuclear protein-containing complex;nuclear ubiquitin ligase complex;nucleoplasm;nucleus;organelle;protein-containing complex;transferase complex;ubiq…	23.5404	23.654	23.5638	22.7715	22.6518	22.7876	23.0459	22.9152	23.2679	21.1457	21.1519	21.2006	12200000	13200000	12400000	7160000	6590000	7240000	8660000	7910000	10100000	2320000	2330000	2410000
P98172	EFNB1_HUMAN	EFNB1	Ephrin-B1	ameboidal-type cell migration;axon guidance;biological regulation;cell activation;cell adhesion;cell communication;cell migration;cell motility;cell population proliferation;cell projection organization;cell surface receptor signaling pathway;cell-cell signaling;cellular component organization;cellular component organization or biogenesis;cellular process;embryonic pattern specification;enzyme-li…	binding;ephrin receptor binding;protein binding;signaling receptor binding	cell junction;cell surface;cellular anatomical entity;cytoplasm;extracellular exosome;extracellular membrane-bounded organelle;extracellular organelle;extracellular vesicle;intracellular membrane-bounded organelle;intracellular organelle;membrane;membrane microdomain;membrane raft;membrane-bounded organelle;nucleus;organelle;plasma membrane;synapse;vesicle	19.9316	19.9316	19.9882	20.1825	20.2419	20.1946	19.9101	20.1332	20.1946	21.7715	21.928	21.8987	1000000	1000000	1040000	1190000	1240000	1200000	985198	1150000	1200000	3580000	3990000	3910000
O95235	KI20A_HUMAN	KIF20A	Kinesin-like protein KIF20A	biological regulation;cell cycle process;cellular component organization;cellular component organization or biogenesis;cellular localization;cellular macromolecule localization;cellular process;cytokinesis;cytokinetic process;cytoskeleton organization;cytoskeleton-dependent cytokinesis;establishment of localization;establishment of protein localization;localization;macromolecule localization;memb…	adenyl nucleotide binding;adenyl ribonucleotide binding;anion binding;ATP binding;ATP hydrolysis activity;ATP-dependent activity;binding;carbohydrate derivative binding;catalytic activity;cytoskeletal motor activity;cytoskeletal protein binding;enzyme binding;heterocyclic compound binding;hydrolase activity;hydrolase activity, acting on acid anhydrides;hydrolase activity, acting on acid anhydride…	cellular anatomical entity;Golgi apparatus;intercellular bridge;intracellular membrane-bounded organelle;intracellular non-membrane-bounded organelle;intracellular organelle;kinesin complex;membrane-bounded organelle;microtubule;microtubule associated complex;midbody;non-membrane-bounded organelle;nucleoplasm;organelle;polymeric cytoskeletal fiber;protein-containing complex;spindle;supramolecular…	21.2821	21.1269	21.0756	20.5915	20.6886	20.7876	20.3538	20.4576	20.3538	19.3851	19.5718	19.3191	2550000	2290000	2210000	1580000	1690000	1810000	1340000	1440000	1340000	684708	779303	654089
O75164	KDM4A_HUMAN	KDM4A	Lysine-specific demethylase 4A	apoptotic chromosome condensation;biological regulation;cardiac muscle adaptation;cardiac muscle hypertrophy;cardiac muscle hypertrophy in response to stress;cellular component organization;cellular component organization or biogenesis;cellular process;chromatin organization;chromatin remodeling;chromosome condensation;chromosome organization;multicellular organismal process;muscle adaptation;mus…	2-oxoglutarate-dependent dioxygenase activity;binding;catalytic activity;catalytic activity, acting on a protein;cation binding;demethylase activity;dioxygenase activity;enzyme binding;histone binding;histone demethylase activity;histone H3 demethylase activity;histone H3K36 demethylase activity;histone H3K36me2/H3K36me3 demethylase activity;histone H3K9 demethylase activity;histone H3K9me2/H3K9m…	cellular anatomical entity;chromatin;cytosol;fibrillar center;heterochromatin;intracellular membrane-bounded organelle;intracellular organelle;membrane-bounded organelle;nucleoplasm;nucleus;organelle;pericentric heterochromatin;protein-containing complex;protein-DNA complex	20.654	20.6714	20.5451	21.7348	21.7512	21.68	20.4676	20.3645	20.4273	21.002	20.9951	20.9601	1650000	1670000	1530000	3490000	3530000	3360000	1450000	1350000	1410000	2100000	2090000	2040000
Q14517	FAT1_HUMAN	FAT1	Protocadherin Fat 1	actin filament organization;anatomical structure development;anatomical structure morphogenesis;biological regulation;cell adhesion;cell communication;cell differentiation;cell migration;cell morphogenesis;cell motility;cell-cell adhesion;cell-cell adhesion via plasma-membrane adhesion molecules;cell-cell signaling;cellular component organization;cellular component organization or biogenesis;cell…	binding;calcium ion binding;cation binding;ion binding;metal ion binding	actin-based cell projection;anchoring junction;apical plasma membrane;cell junction;cell projection;cell-cell junction;cell-substrate junction;cellular anatomical entity;extracellular exosome;extracellular membrane-bounded organelle;extracellular organelle;extracellular vesicle;filopodium;focal adhesion;intracellular membrane-bounded organelle;intracellular organelle;lamellipodium;membrane;membra…	20.8034	20.6276	20.7223	20.8346	20.8191	20.8113	20.6186	20.3752	20.3321	19.4335	19.332	19.36	1830000	1620000	1730000	1870000	1850000	1840000	1610000	1360000	1320000	708044	659941	672885
P49366	DHYS_HUMAN	DHPS	Deoxyhypusine synthase	amide biosynthetic process;amide metabolic process;amine catabolic process;amine metabolic process;biogenic amine metabolic process;biological regulation;biosynthetic process;carbohydrate homeostasis;catabolic process;cellular biogenic amine catabolic process;cellular biosynthetic process;cellular metabolic process;cellular nitrogen compound biosynthetic process;cellular nitrogen compound metabol…	binding;catalytic activity;deoxyhypusine synthase activity;identical protein binding;protein binding;transferase activity;transferase activity, transferring alkyl or aryl (other than methyl) groups	cellular anatomical entity;cytoplasm;cytosol	21.6671	21.8689	21.8113	21.4626	21.3211	21.4067	22.0325	22.1079	22.0592	22.3778	22.5069	22.5069	3330000	3830000	3680000	2890000	2620000	2780000	4290000	4520000	4370000	5450000	5960000	5960000
Q92995	UBP13_HUMAN	USP13	Ubiquitin carboxyl-terminal hydrolase 13	autophagy;biological regulation;catabolic process;cell differentiation;cell population proliferation;cellular catabolic process;cellular developmental process;cellular metabolic process;cellular process;developmental process;macromolecule metabolic process;macromolecule modification;maintenance of unfolded protein;maintenance of unfolded protein involved in ERAD pathway;melanocyte differentiation…	BAT3 complex binding;binding;catalytic activity;catalytic activity, acting on a protein;cation binding;cysteine-type deubiquitinase activity;cysteine-type endopeptidase activity;cysteine-type peptidase activity;deubiquitinase activity;endopeptidase activity;enzyme binding;hydrolase activity;ion binding;K48-linked deubiquitinase activity;metal ion binding;peptidase activity;proteasome binding;prot…	cellular anatomical entity;cytosol;intracellular membrane-bounded organelle;intracellular organelle;membrane-bounded organelle;nucleoplasm;nucleus;organelle	21.4273	21.2877	21.3592	20.9672	20.9243	20.9024	21.0691	21.0756	21.0951	20.1332	19.9149	20.0292	2820000	2560000	2690000	2050000	1990000	1960000	2200000	2210000	2240000	1150000	988506	1070000
P09884	DPOLA_HUMAN	POLA1	DNA polymerase alpha catalytic subunit	aromatic compound biosynthetic process;biological regulation;biosynthetic process;cell cycle DNA replication initiation;cell cycle process;cellular aromatic compound metabolic process;cellular biosynthetic process;cellular metabolic process;cellular nitrogen compound biosynthetic process;cellular nitrogen compound metabolic process;cellular process;cellular response to stimulus;cellular response …	binding;catalytic activity;catalytic activity, acting on a nucleic acid;catalytic activity, acting on DNA;cation binding;chromatin binding;DNA binding;DNA polymerase activity;DNA replication origin binding;DNA-directed DNA polymerase activity;double-stranded DNA binding;enzyme binding;heterocyclic compound binding;ion binding;kinase binding;metal ion binding;nucleic acid binding;nucleoside phosph…	alpha DNA polymerase:primase complex;catalytic complex;cellular anatomical entity;cytosol;DNA polymerase complex;DNA-directed RNA polymerase complex;envelope;intracellular membrane-bounded organelle;intracellular non-membrane-bounded organelle;intracellular organelle;intracellular protein-containing complex;membrane-bounded organelle;non-membrane-bounded organelle;nuclear DNA-directed RNA polymer…	21.7756	21.8614	21.8191	21.4375	21.5638	21.5592	21.5731	21.5069	21.6929	20.5823	20.5451	20.6364	3590000	3810000	3700000	2840000	3100000	3090000	3120000	2980000	3390000	1570000	1530000	1630000
Q16512	PKN1_HUMAN	PKN1	Serine/threonine-protein kinase N1	ameboidal-type cell migration;anatomical structure development;animal organ development;apoptotic process;B cell apoptotic process;B cell homeostasis;biological regulation;cell death;cell migration;cell motility;cellular metabolic process;cellular process;developmental process;epithelial cell migration;hematopoietic or lymphoid organ development;homeostasis of number of cells;homeostatic process;…	adenyl nucleotide binding;adenyl ribonucleotide binding;anion binding;ATP binding;binding;calcium,diacylglycerol-dependent serine/threonine kinase activity;calcium-dependent protein kinase activity;calcium-dependent protein serine/threonine kinase activity;carbohydrate derivative binding;catalytic activity;catalytic activity, acting on a protein;chromatin binding;diacylglycerol-dependent serine/t…	cellular anatomical entity;cleavage furrow;cytoplasm;cytoplasmic vesicle;cytosol;endosome;intracellular membrane-bounded organelle;intracellular organelle;intracellular vesicle;membrane;membrane-bounded organelle;midbody;nucleoplasm;nucleus;organelle;plasma membrane region;protein-containing complex;vesicle	20.1581	20.1206	19.9742	19.6843	19.6897	19.6482	19.603	19.6707	19.5402	18.9865	18.9862	19.086	1170000	1140000	1030000	842468	845643	821688	796314	834582	762426	519397	519303	556480
Q8TD19	NEK9_HUMAN	NEK9	Serine/threonine-protein kinase Nek9	biological regulation;cell cycle;cell division;cellular metabolic process;cellular process;metabolic process;mitotic cell cycle;phosphate-containing compound metabolic process;phosphorus metabolic process;phosphorylation;regulation of biological process;regulation of cell cycle;regulation of cellular process;regulation of mitotic cell cycle	adenyl nucleotide binding;adenyl ribonucleotide binding;anion binding;ATP binding;binding;carbohydrate derivative binding;catalytic activity;catalytic activity, acting on a protein;cation binding;enzyme activator activity;enzyme binding;enzyme regulator activity;heterocyclic compound binding;ion binding;kinase activator activity;kinase activity;kinase binding;kinase regulator activity;metal ion b…	cellular anatomical entity;cytosol;intracellular membrane-bounded organelle;intracellular organelle;membrane-bounded organelle;nucleus;organelle	23.0054	22.9352	22.9388	23.0071	22.9584	22.9985	22.7735	22.8307	22.8054	22.5165	22.4298	22.4015	8420000	8020000	8040000	8430000	8150000	8380000	7170000	7460000	7330000	6000000	5650000	5540000
Q13309	SKP2_HUMAN	SKP2	S-phase kinase-associated protein 2	biological process involved in interspecies interaction between organisms;biological regulation;catabolic process;cell cycle G1/S phase transition;cell cycle G2/M phase transition;cell cycle phase transition;cell cycle process;cellular process;defense response;defense response to other organism;defense response to symbiont;defense response to virus;G1/S transition of mitotic cell cycle;G2/M trans…	binding;identical protein binding;protein binding	catalytic complex;cellular anatomical entity;cullin-RING ubiquitin ligase complex;cytosol;intracellular membrane-bounded organelle;intracellular non-membrane-bounded organelle;intracellular organelle;intracellular protein-containing complex;membrane-bounded organelle;non-membrane-bounded organelle;nucleolus;nucleoplasm;nucleus;organelle;protein-containing complex;SCF ubiquitin ligase complex;tran…	21.4626	21.2707	21.714	20.9672	21.0426	21.0426	20.9098	20.654	21.1519	18.5212	18.3564	18.1365	2890000	2530000	3440000	2050000	2160000	2160000	1970000	1650000	2330000	376205	335610	288162
Q9NZA1	CLIC5_HUMAN	CLIC5	Chloride intracellular channel protein 5	biological regulation;chloride transport;establishment of localization;female pregnancy;inorganic anion transport;localization;monoatomic anion transport;monoatomic ion transport;multicellular organismal process;multi-multicellular organism process;multi-organism reproductive process;nervous system process;regulation of biological process;regulation of cellular process;regulation of localization;…	channel activity;chloride channel activity;chloride transmembrane transporter activity;gated channel activity;inorganic anion transmembrane transporter activity;inorganic molecular entity transmembrane transporter activity;monoatomic anion channel activity;monoatomic anion transmembrane transporter activity;monoatomic ion channel activity;monoatomic ion transmembrane transporter activity;passive …	actin cytoskeleton;apical plasma membrane;cell cortex;cellular anatomical entity;chloride channel complex;cluster of actin-based cell projections;cytoplasm;cytoskeleton;extracellular exosome;extracellular membrane-bounded organelle;extracellular organelle;extracellular vesicle;Golgi apparatus;intracellular membrane-bounded organelle;intracellular non-membrane-bounded organelle;intracellular organ…	18.2454	18.5743	18.225	18.6784	18.4504	18.7863	19.1773	19.0624	19.0118	20.3538	20.5638	20.3211	310749	390314	306390	419535	358190	452110	592834	547466	528589	1340000	1550000	1310000
Q9Y6M7	S4A7_HUMAN	SLC4A7	Sodium bicarbonate cotransporter 3	anatomical structure development;aromatic compound biosynthetic process;auditory receptor cell development;bicarbonate transport;biological regulation;biosynthetic process;cell development;cellular aromatic compound metabolic process;cellular biosynthetic process;cellular developmental process;cellular homeostasis;cellular metabolic process;cellular nitrogen compound biosynthetic process;cellular…	active monoatomic ion transmembrane transporter activity;active transmembrane transporter activity;antiporter activity;bicarbonate transmembrane transporter activity;inorganic anion transmembrane transporter activity;inorganic cation transmembrane transporter activity;inorganic molecular entity transmembrane transporter activity;metal ion transmembrane transporter activity;monoatomic anion transm…	actin-based cell projection;apical plasma membrane;basolateral plasma membrane;cell projection;cellular anatomical entity;membrane;neuron projection;plasma membrane;plasma membrane bounded cell projection;plasma membrane region;stereocilium	20.7553	21.0821	20.9951	20.6971	20.6714	20.6628	21.8423	21.9707	21.7098	21.5638	21.5404	21.5404	1770000	2220000	2090000	1700000	1670000	1660000	3760000	4110000	3430000	3100000	3050000	3050000
P58107	EPIPL_HUMAN	EPPK1	Epiplakin	biological regulation;cellular component assembly;cellular component organization;cellular component organization or biogenesis;cellular process;cytoskeleton organization;intermediate filament bundle assembly;intermediate filament cytoskeleton organization;intermediate filament organization;intermediate filament-based process;negative regulation of biological process;negative regulation of cell m…	binding;intermediate filament binding;keratin filament binding;nucleic acid binding;organic cyclic compound binding;RNA binding;structural molecule activity	anchoring junction;apicolateral plasma membrane;basolateral plasma membrane;bicellular tight junction;cell junction;cell periphery;cell projection;cell-cell junction;cell-substrate junction;cellular anatomical entity;cytoplasm;cytoskeleton;hemidesmosome;intermediate filament;intermediate filament cytoskeleton;intracellular non-membrane-bounded organelle;intracellular organelle;keratin filament;me…	23.654	23.6431	23.7077	24.1795	24.1871	24.1795	24.0691	24.1719	24.1488	24.558	24.7024	24.7389	13200000	13100000	13700000	19000000	19100000	19000000	17600000	18900000	18600000	24700000	27300000	28000000
Q9UK97	FBX9_HUMAN	FBXO9	F-box only protein 9	biological process involved in interspecies interaction between organisms;biological regulation;catabolic process;cell differentiation;cellular developmental process;cellular process;defense response;defense response to other organism;developmental process;fat cell differentiation;immune response;immune system process;innate immune response;macromolecule catabolic process;macromolecule metabolic …	acyltransferase activity;aminoacyltransferase activity;catalytic activity;catalytic activity, acting on a protein;enzyme-substrate adaptor activity;molecular adaptor activity;protein-macromolecule adaptor activity;transferase activity;ubiquitin ligase-substrate adaptor activity;ubiquitin-like protein transferase activity;ubiquitin-protein transferase activity	catalytic complex;cellular anatomical entity;cullin-RING ubiquitin ligase complex;cytoplasm;cytosol;intracellular protein-containing complex;protein-containing complex;SCF ubiquitin ligase complex;transferase complex;ubiquitin ligase complex	18.2626	18.4878	18.2843	17.8754	17.9087	18.0233	17.4816	17.4392	17.7027	16.1181	16.5197	16.4124	314483	367605	319237	240446	246067	266411	183010	177720	213319	71127	93954.5	87220.5
Q15262	PTPRK_HUMAN	PTPRK	Receptor-type tyrosine-protein phosphatase kappa	biological regulation;cell adhesion;cell junction assembly;cell junction organization;cell migration;cell motility;cell surface receptor signaling pathway;cell-substrate junction assembly;cell-substrate junction organization;cellular component assembly;cellular component organization;cellular component organization or biogenesis;cellular localization;cellular macromolecule localization;cellular m…	beta-catenin binding;binding;catalytic activity;catalytic activity, acting on a protein;enzyme binding;gamma-catenin binding;hydrolase activity;hydrolase activity, acting on ester bonds;kinase binding;molecular transducer activity;phosphatase activity;phosphoprotein phosphatase activity;phosphoric ester hydrolase activity;protein binding;protein kinase binding;protein tyrosine phosphatase activit…	adherens junction;anchoring junction;cell junction;cell surface;cell-cell junction;cellular anatomical entity;intracellular membrane-bounded organelle;intracellular organelle;leading edge membrane;membrane;membrane-bounded organelle;organelle;plasma membrane	20.265	20.3538	20.0426	20.5638	20.5638	20.5261	21.1457	21.1269	20.9601	21.4273	21.3156	21.3101	1260000	1340000	1080000	1550000	1550000	1510000	2320000	2290000	2040000	2820000	2610000	2600000
P52732	KIF11_HUMAN	KIF11	Kinesin-like protein KIF11	biological regulation;cell cycle;cell cycle process;cell division;cellular component assembly;cellular component organization;cellular component organization or biogenesis;cellular process;centrosome separation;cytoskeleton organization;microtubule cytoskeleton organization;microtubule cytoskeleton organization involved in mitosis;microtubule-based movement;microtubule-based process;mitotic cell …	adenyl nucleotide binding;adenyl ribonucleotide binding;anion binding;ATP binding;ATP-dependent activity;binding;carbohydrate derivative binding;cytoskeletal motor activity;cytoskeletal protein binding;enzyme binding;heterocyclic compound binding;ion binding;kinase binding;microtubule binding;microtubule motor activity;nucleoside phosphate binding;nucleotide binding;organic cyclic compound bindin…	cellular anatomical entity;cytosol;intracellular membrane-bounded organelle;intracellular non-membrane-bounded organelle;intracellular organelle;kinesin complex;membrane;membrane-bounded organelle;microtubule;microtubule associated complex;mitotic spindle;non-membrane-bounded organelle;nucleus;organelle;polymeric cytoskeletal fiber;protein-containing complex;spindle;spindle pole;supramolecular co…	23.0542	23.2961	22.9513	22.6886	22.6096	22.5823	22.6843	22.6342	22.4874	21.4118	21.3962	21.3156	8710000	10300000	8110000	6760000	6400000	6280000	6740000	6510000	5880000	2790000	2760000	2610000
Q16881	TRXR1_HUMAN	TXNRD1	Thioredoxin reductase 1, cytoplasmic	anatomical structure formation involved in morphogenesis;biological regulation;cell population proliferation;cell redox homeostasis;cellular homeostasis;cellular process;developmental process;formation of primary germ layer;homeostatic process;mesoderm formation;regulation of biological process;regulation of cellular process;signal transduction	anion binding;antioxidant activity;binding;catalytic activity;FAD binding;flavin adenine dinucleotide binding;heterocyclic compound binding;identical protein binding;ion binding;NADPH peroxidase activity;nucleoside phosphate binding;nucleotide binding;organic cyclic compound binding;oxidoreductase activity;oxidoreductase activity, acting on a sulfur group of donors;oxidoreductase activity, acting…	cellular anatomical entity;cytoplasm;cytosol;extracellular exosome;extracellular membrane-bounded organelle;extracellular organelle;extracellular vesicle;fibrillar center;intracellular membrane-bounded organelle;intracellular organelle;membrane-bounded organelle;mitochondrion;nucleoplasm;organelle;vesicle	23.391	23.4298	23.4551	23.6757	23.7695	23.8191	23.8858	23.8093	24.1332	24.7543	24.9134	24.9225	11000000	11300000	11500000	13400000	14300000	14800000	15500000	14700000	18400000	28300000	31600000	31800000
Q13190	STX5_HUMAN	STX5	Syntaxin-5	biological regulation;cellular component disassembly;cellular component organization;cellular component organization or biogenesis;cellular localization;cellular macromolecule localization;cellular process;cytosolic transport;early endosome to Golgi transport;endoplasmic reticulum to Golgi vesicle-mediated transport;endosomal transport;establishment of localization;establishment of localization i…	binding;cadherin binding;cell adhesion molecule binding;molecular adaptor activity;protein binding;protein-macromolecule adaptor activity;SNAP receptor activity;SNARE binding	bounding membrane of organelle;cellular anatomical entity;coated vesicle membrane;cytoplasmic vesicle membrane;cytosol;endomembrane system;endoplasmic reticulum membrane;endoplasmic reticulum-Golgi intermediate compartment membrane;ER to Golgi transport vesicle membrane;Golgi apparatus;Golgi membrane;intracellular membrane-bounded organelle;intracellular organelle;membrane;membrane protein comple…	20.7876	20.9098	20.8191	20.6364	20.7223	20.7307	21.1519	21.0559	21.1886	21.2877	21.4067	21.3752	1810000	1970000	1850000	1630000	1730000	1740000	2330000	2180000	2390000	2560000	2780000	2720000
Q9NRZ9	HELLS_HUMAN	HELLS	Lymphoid-specific helicase	anatomical structure development;animal organ development;apoptotic process;biological regulation;cell activation;cell cycle;cell death;cell division;cell population proliferation;cellular aromatic compound metabolic process;cellular component organization;cellular component organization or biogenesis;cellular metabolic process;cellular nitrogen compound metabolic process;cellular process;cellula…	adenyl nucleotide binding;adenyl ribonucleotide binding;anion binding;ATP binding;ATP-dependent activity;ATP-dependent activity, acting on DNA;ATP-dependent chromatin remodeler activity;binding;carbohydrate derivative binding;catalytic activity;catalytic activity, acting on a nucleic acid;catalytic activity, acting on DNA;chromatin binding;helicase activity;heterocyclic compound binding;hydrolase…	cellular anatomical entity;chromatin;chromosomal region;chromosome, centromeric region;heterochromatin;intracellular membrane-bounded organelle;intracellular organelle;membrane-bounded organelle;nucleus;organelle;pericentric heterochromatin;protein-containing complex;protein-DNA complex	21.5498	21.5451	21.6584	21.1015	21.2477	21.4676	21.0559	20.6276	21.343	18.7017	18.5349	18.6531	3070000	3060000	3310000	2250000	2490000	2900000	2180000	1620000	2660000	426359	379802	412231
Q9NZN4	EHD2_HUMAN	EHD2	EH domain-containing protein 2	actin cytoskeleton organization;actin filament-based process;biological regulation;cell projection assembly;cell projection organization;cellular component assembly;cellular component organization;cellular component organization or biogenesis;cellular localization;cellular macromolecule localization;cellular process;cilium assembly;cilium organization;cortical actin cytoskeleton organization;cort…	adenyl nucleotide binding;adenyl ribonucleotide binding;anion binding;ATP binding;binding;calcium ion binding;carbohydrate derivative binding;catalytic activity;cation binding;GTP binding;guanyl nucleotide binding;guanyl ribonucleotide binding;heterocyclic compound binding;hydrolase activity;identical protein binding;ion binding;metal ion binding;nucleic acid binding;nucleoside phosphate binding;…	bounding membrane of organelle;caveola;cellular anatomical entity;cytoplasm;cytoplasmic vesicle;cytoplasmic vesicle membrane;cytoskeleton;cytosol;early endosome;endocytic vesicle;endosome;endosome membrane;extracellular exosome;extracellular membrane-bounded organelle;extracellular organelle;extracellular vesicle;intercellular bridge;intracellular membrane-bounded organelle;intracellular non-memb…	13.499	14.4568	13.1015	13.243	12.6205	12.8522	13.5898	14.9967	13.9095	20.9024	22.0426	21.9316										1960000	4320000	4000000
Q00013	EM55_HUMAN	MPP1	55 kDa erythrocyte membrane protein	biological regulation;cellular process;regulation of biological process;regulation of cell migration;regulation of cell motility;regulation of cellular process;regulation of chemotaxis;regulation of granulocyte chemotaxis;regulation of immune system process;regulation of leukocyte chemotaxis;regulation of leukocyte migration;regulation of locomotion;regulation of neutrophil chemotaxis;regulation …	binding;catalytic activity;guanylate kinase activity;kinase activity;nucleobase-containing compound kinase activity;nucleoside monophosphate kinase activity;phosphotransferase activity, phosphate group as acceptor;protein binding;signaling receptor binding;transferase activity;transferase activity, transferring phosphorus-containing groups	actin-based cell projection;anchoring junction;cell junction;cell projection;cell-cell junction;cellular anatomical entity;centriolar satellite;cortical cytoskeleton;cytoskeleton;intracellular non-membrane-bounded organelle;intracellular organelle;membrane;neuron projection;non-membrane-bounded organelle;organelle;plasma membrane;plasma membrane bounded cell projection;stereocilium	19.5869	19.3955	19.4325	19.0437	19.2467	19.0725	18.9721	18.7981	18.7897	18.3182	18.3622	18.2238	787476	689631	707577	540407	622067	551311	514251	455829	453166	326845	336948	306126
Q9UN81	LORF1_HUMAN	L1RE1	LINE-1 retrotransposable element ORF1 protein	cellular process;retrotransposition;transposition	binding;DNA binding;heterocyclic compound binding;identical protein binding;nucleic acid binding;nucleoside phosphate binding;nucleotide binding;organic cyclic compound binding;protein binding;RNA binding;single-stranded DNA binding;single-stranded RNA binding;small molecule binding	cellular anatomical entity;cytoplasm;cytoplasmic ribonucleoprotein granule;cytoplasmic stress granule;intracellular non-membrane-bounded organelle;intracellular organelle;non-membrane-bounded organelle;nucleolus;organelle;protein-containing complex;ribonucleoprotein complex;ribonucleoprotein granule;supramolecular complex	22.2273	22.3457	22.1206	22.4324	22.3129	22.4825	21.7634	21.6584	21.6886	21.7471	21.5823	21.5915	4910000	5330000	4560000	5660000	5210000	5860000	3560000	3310000	3380000	3520000	3140000	3160000
Q6ZUJ8	BCAP_HUMAN	PIK3AP1	Phosphoinositide 3-kinase adapter protein 1	activation of immune response;activation of innate immune response;biological regulation;cell surface pattern recognition receptor signaling pathway;cell surface receptor signaling pathway;cell surface toll-like receptor signaling pathway;cellular process;cytoplasmic pattern recognition receptor signaling pathway;endolysosomal toll-like receptor signaling pathway;immune response-activating cell s…	binding;identical protein binding;phosphatidylinositol 3-kinase binding;phosphatidylinositol 3-kinase regulatory subunit binding;protein binding;signaling receptor binding	cellular anatomical entity;cytosol;membrane;plasma membrane	21.4476	21.343	21.3857	22.5475	22.7594	22.8423	22.6606	22.7077	23.0224	23.2155	23.2288	23.1348	2860000	2660000	2740000	6130000	7100000	7520000	6630000	6850000	8520000	9740000	9830000	9210000
Q14807	KIF22_HUMAN	KIF22	Kinesin-like protein KIF22	cell cycle;cell cycle process;cellular aromatic compound metabolic process;cellular component organization;cellular component organization or biogenesis;cellular metabolic process;cellular nitrogen compound metabolic process;cellular process;cellular response to stimulus;cellular response to stress;chromosome localization;chromosome organization;DNA damage response;DNA metabolic process;DNA repai…	adenyl nucleotide binding;adenyl ribonucleotide binding;anion binding;ATP binding;ATP hydrolysis activity;ATP-dependent activity;binding;carbohydrate derivative binding;catalytic activity;cytoskeletal motor activity;cytoskeletal protein binding;DNA binding;heterocyclic compound binding;hydrolase activity;hydrolase activity, acting on acid anhydrides;hydrolase activity, acting on acid anhydrides, …	cellular anatomical entity;chromatin;cytosol;intracellular membrane-bounded organelle;intracellular non-membrane-bounded organelle;intracellular organelle;kinesin complex;kinetochore;membrane-bounded organelle;microtubule;microtubule associated complex;mitotic spindle;non-membrane-bounded organelle;nuclear body;nuclear speck;nucleus;organelle;polymeric cytoskeletal fiber;protein-containing comple…	22.0426	22.1946	21.9243	21.6231	21.5165	21.5069	21.8385	21.7796	21.4476	20.0821	19.9459	19.9742	4320000	4800000	3980000	3230000	3000000	2980000	3750000	3600000	2860000	1110000	1010000	1030000
Q9UIG0	BAZ1B_HUMAN	BAZ1B	Tyrosine-protein kinase BAZ1B	biological regulation;cellular component organization;cellular component organization or biogenesis;cellular metabolic process;cellular process;cellular response to stimulus;cellular response to stress;chromatin organization;chromatin remodeling;DNA damage response;macromolecule metabolic process;macromolecule modification;metabolic process;negative regulation of biological process;negative regul…	adenyl nucleotide binding;adenyl ribonucleotide binding;anion binding;ATP binding;binding;carbohydrate derivative binding;catalytic activity;catalytic activity, acting on a protein;cation binding;heterocyclic compound binding;histone binding;histone H2AX kinase activity;histone H2AXY142 kinase activity;histone kinase activity;histone modifying activity;ion binding;kinase activity;metal ion bindin…	ATPase complex;B-WICH complex;catalytic complex;cellular anatomical entity;chromatin;chromosome;condensed chromosome;heterochromatin;intracellular membrane-bounded organelle;intracellular non-membrane-bounded organelle;intracellular organelle;ISWI-type complex;membrane-bounded organelle;non-membrane-bounded organelle;nuclear protein-containing complex;nucleolus;nucleoplasm;nucleus;organelle;peric…	22.6074	22.6584	22.8689	22.5285	22.7553	22.6209	22.5141	22.5141	22.5777	21.5309	21.4221	21.4324	6390000	6620000	7660000	6050000	7080000	6450000	5990000	5990000	6260000	3030000	2810000	2830000
Q96R06	SPAG5_HUMAN	SPAG5	Sperm-associated antigen 5	biological regulation;cell cycle process;cell division;cellular component organization;cellular component organization or biogenesis;cellular localization;cellular macromolecule localization;cellular process;chromosome organization;chromosome segregation;cytoskeleton organization;establishment of localization;establishment of localization in cell;establishment of organelle localization;establishm…	binding;cytoskeletal protein binding;microtubule binding;protein binding;tubulin binding	cellular anatomical entity;centriolar satellite;ciliary basal body;ciliary rootlet;cytoplasm;cytosol;intracellular non-membrane-bounded organelle;intracellular organelle;kinetochore;microtubule end;microtubule organizing center;microtubule plus-end;midbody;mitotic spindle;mitotic spindle pole;non-membrane-bounded organelle;nuclear body;organelle;spindle;spindle pole;supramolecular complex	22.4067	22.5869	22.5451	22.1079	21.9742	21.8913	22.1765	22.1488	21.9061	20.9388	20.9316	20.7876	5560000	6300000	6120000	4520000	4120000	3890000	4740000	4650000	3930000	2010000	2000000	1810000
Q8WWK9	CKAP2_HUMAN	CKAP2	Cytoskeleton-associated protein 2	apoptotic process;biological regulation;cell cycle process;cell death;cellular process;cytokinesis;cytoskeleton-dependent cytokinesis;mitotic cell cycle process;mitotic cytokinesis;negative regulation of biological process;negative regulation of cellular component organization;negative regulation of cellular process;negative regulation of cytoskeleton organization;negative regulation of microtubu…		cellular anatomical entity;centrosome;cytoplasm;cytoskeleton;intracellular non-membrane-bounded organelle;intracellular organelle;microtubule;microtubule cytoskeleton;microtubule organizing center;mitotic spindle;non-membrane-bounded organelle;organelle;polymeric cytoskeletal fiber;spindle;spindle pole;supramolecular complex;supramolecular fiber;supramolecular polymer	21.2125	21.1825	21.2593	21.1143	21.1825	21.1642	21.265	20.9672	20.8191	19.774	19.6573	19.701	2430000	2380000	2510000	2270000	2380000	2350000	2520000	2050000	1850000	896514	826866	852296
Q9UNY4	TTF2_HUMAN	TTF2	Transcription termination factor 2	aromatic compound biosynthetic process;biosynthetic process;cellular aromatic compound metabolic process;cellular biosynthetic process;cellular metabolic process;cellular nitrogen compound biosynthetic process;cellular nitrogen compound metabolic process;cellular process;cellular response to stimulus;cellular response to stress;DNA damage response;DNA metabolic process;DNA repair;DNA-templated tr…	adenyl nucleotide binding;adenyl ribonucleotide binding;anion binding;ATP binding;ATP-dependent activity;ATP-dependent activity, acting on DNA;ATP-dependent chromatin remodeler activity;binding;carbohydrate derivative binding;catalytic activity;catalytic activity, acting on a nucleic acid;catalytic activity, acting on DNA;cation binding;DNA binding;helicase activity;heterocyclic compound binding;…	cellular anatomical entity;cytosol;intracellular membrane-bounded organelle;intracellular organelle;membrane-bounded organelle;nuclear protein-containing complex;nucleus;organelle;protein-containing complex;ribonucleoprotein complex;spliceosomal complex;transcription elongation factor complex	22.2821	22.3321	22.2214	21.8689	21.8307	21.9098	22.2273	22.1856	22.3017	21.2989	21.2477	21.2989	5100000	5280000	4890000	3830000	3730000	3940000	4910000	4770000	5170000	2580000	2490000	2580000
Q16659	MK06_HUMAN	MAPK6	Mitogen-activated protein kinase 6	biological regulation;cell cycle;cellular metabolic process;cellular process;intracellular signal transduction;macromolecule metabolic process;macromolecule modification;metabolic process;nitrogen compound metabolic process;organic substance metabolic process;organonitrogen compound metabolic process;phosphate-containing compound metabolic process;phosphorus metabolic process;phosphorylation;posi…	adenyl nucleotide binding;adenyl ribonucleotide binding;anion binding;ATP binding;binding;carbohydrate derivative binding;catalytic activity;catalytic activity, acting on a protein;enzyme binding;heterocyclic compound binding;ion binding;kinase activity;kinase binding;MAP kinase activity;nucleoside phosphate binding;nucleotide binding;organic cyclic compound binding;phosphotransferase activity, a…	cellular anatomical entity;cytoplasm;cytoskeleton;cytosol;intracellular membrane-bounded organelle;intracellular non-membrane-bounded organelle;intracellular organelle;membrane-bounded organelle;non-membrane-bounded organelle;nucleoplasm;nucleus;organelle;protein-containing complex;septin cytoskeleton	19.169	19.4109	18.8675	19.1695	18.7226	18.9495	19.774	19.4738	19.7416	20.9812	21.0691	21.1332	589436	697056	478286	589641	432566	506243	896515	728112	876636	2070000	2200000	2300000
Q99707	METH_HUMAN	MTR	Methionine synthase	alpha-amino acid biosynthetic process;alpha-amino acid metabolic process;amino acid biosynthetic process;amino acid metabolic process;anatomical structure development;aspartate family amino acid biosynthetic process;aspartate family amino acid metabolic process;axon development;axon regeneration;biosynthetic process;carboxylic acid biosynthetic process;carboxylic acid metabolic process;cell proje…	5-methyltetrahydrofolate-dependent methyltransferase activity;binding;catalytic activity;cation binding;cobalamin binding;heterocyclic compound binding;ion binding;metal ion binding;methionine synthase activity;methyltransferase activity;organic cyclic compound binding;small molecule binding;S-methyltransferase activity;tetrapyrrole binding;transferase activity;transferase activity, transferring …	cellular anatomical entity;cytosol	20.2535	20.1825	20.2535	20.5638	20.7634	20.8269	19.8735	19.6148	20.0559	19.239	19.3508	19.3317	1250000	1190000	1250000	1550000	1780000	1860000	960520	802858	1090000	618740	668616	659810
P04818	TYSY_HUMAN	TYMS	Thymidylate synthase	2'-deoxyribonucleotide biosynthetic process;2'-deoxyribonucleotide metabolic process;anatomical structure development;anatomical structure maturation;animal organ development;animal organ regeneration;aromatic compound biosynthetic process;biological regulation;biosynthetic process;carbohydrate derivative biosynthetic process;carbohydrate derivative metabolic process;cartilage development;cell ma…	5,10-methylenetetrahydrofolate-dependent methyltransferase activity;amide binding;anion binding;binding;carboxylic acid binding;catalytic activity;folic acid binding;heterocyclic compound binding;identical protein binding;ion binding;methyltransferase activity;modified amino acid binding;mRNA binding;mRNA regulatory element binding translation repressor activity;nucleic acid binding;organic acid …	cellular anatomical entity;cytoplasm;cytosol;intracellular membrane-bounded organelle;intracellular organelle;intracellular organelle lumen;membrane;membrane-bounded organelle;membrane-enclosed lumen;mitochondrial inner membrane;mitochondrial matrix;mitochondrial membrane;mitochondrion;nucleus;organelle;organelle inner membrane;organelle lumen;organelle membrane	20.3752	20.5069	20.6096	19.4917	19.5975	19.8069	20.4375	20.3101	20.3101	18.282	18.0379	18.0993	1360000	1490000	1600000	737206	793278	917228	1420000	1300000	1300000	318731	269127	280832
Q9Y2G5	OFUT2_HUMAN	POFUT2	GDP-fucose protein O-fucosyltransferase 2	anatomical structure formation involved in morphogenesis;biological regulation;carbohydrate metabolic process;developmental process;formation of primary germ layer;fucose metabolic process;fucosylation;glycosylation;hexose metabolic process;macromolecule glycosylation;macromolecule metabolic process;macromolecule modification;mesoderm formation;metabolic process;monosaccharide metabolic process;n…	catalytic activity;catalytic activity, acting on a protein;fucosyltransferase activity;glycosyltransferase activity;hexosyltransferase activity;peptide-O-fucosyltransferase activity;transferase activity	cellular anatomical entity;endoplasmic reticulum membrane;Golgi apparatus;intracellular membrane-bounded organelle;intracellular organelle;membrane;membrane-bounded organelle;organelle;organelle membrane	20.1581	19.8132	20.2877	20.3962	20.4273	20.6714	20.5165	20.4375	20.68	22.1734	22.3962	22.4626	1170000	921234	1280000	1380000	1410000	1670000	1500000	1420000	1680000	4730000	5520000	5780000
Q92754	AP2C_HUMAN	TFAP2C	Transcription factor AP-2 gamma	anatomical structure development;animal organ development;biological regulation;cell communication;cell-cell signaling;cellular component organization;cellular component organization or biogenesis;cellular process;chromatin organization;chromatin remodeling;developmental process;developmental process involved in reproduction;epigenetic regulation of gene expression;gonad development;male gonad de…	binding;cis-regulatory region sequence-specific DNA binding;DNA binding;DNA-binding transcription activator activity;DNA-binding transcription activator activity, RNA polymerase II-specific;DNA-binding transcription factor activity;DNA-binding transcription factor activity, RNA polymerase II-specific;DNA-binding transcription repressor activity;DNA-binding transcription repressor activity, RNA po…	cellular anatomical entity;chromatin;cytosol;intracellular membrane-bounded organelle;intracellular organelle;membrane-bounded organelle;mitochondrion;nucleoplasm;nucleus;organelle;protein-containing complex;protein-DNA complex	14.3799	14.0633	13.4532	13.1543	13.0011	12.584	14.7263	14.1879	13.5761	18.0245	18.5655	18.3128										266630	387940	325616
O15393	TMPS2_HUMAN	TMPRSS2	Transmembrane protease serine 2	biological regulation;macromolecule metabolic process;metabolic process;modulation by symbiont of entry into host;nitrogen compound metabolic process;organic substance metabolic process;organonitrogen compound metabolic process;positive regulation by symbiont of entry into host;positive regulation of biological process;positive regulation of viral entry into host cell;positive regulation of viral…	catalytic activity;catalytic activity, acting on a protein;endopeptidase activity;hydrolase activity;peptidase activity;serine hydrolase activity;serine-type endopeptidase activity;serine-type peptidase activity	cellular anatomical entity;extracellular exosome;extracellular membrane-bounded organelle;extracellular organelle;extracellular region;extracellular vesicle;membrane;membrane-bounded organelle;nucleoplasm;organelle;plasma membrane;vesicle	20.0156	20.002	20.0156	20.4775	20.4775	20.6006	20.5165	20.3538	20.6006	21.8269	21.6141	21.4425	1060000	1050000	1060000	1460000	1460000	1590000	1500000	1340000	1590000	3720000	3210000	2850000
Q9GZR7	DDX24_HUMAN	DDX24	ATP-dependent RNA helicase DDX24	cellular aromatic compound metabolic process;cellular metabolic process;cellular nitrogen compound metabolic process;cellular process;heterocycle metabolic process;macromolecule metabolic process;metabolic process;nitrogen compound metabolic process;nucleic acid metabolic process;nucleobase-containing compound metabolic process;organic cyclic compound metabolic process;organic substance metabolic…	adenyl nucleotide binding;adenyl ribonucleotide binding;anion binding;ATP binding;ATP hydrolysis activity;ATP-dependent activity;ATP-dependent activity, acting on RNA;binding;carbohydrate derivative binding;catalytic activity;catalytic activity, acting on a nucleic acid;catalytic activity, acting on RNA;helicase activity;heterocyclic compound binding;hydrolase activity;hydrolase activity, acting …	cellular anatomical entity;intracellular non-membrane-bounded organelle;intracellular organelle;membrane;non-membrane-bounded organelle;nucleolus;organelle	22.6006	22.5165	22.6029	22.2821	22.3184	22.3511	22.1734	22.0592	22.2792	21.7796	21.8802	21.8269	6360000	6000000	6370000	5100000	5230000	5350000	4730000	4370000	5090000	3600000	3860000	3720000
P04083	ANXA1_HUMAN	ANXA1	Annexin A1	actin cytoskeleton organization;actin filament-based process;adaptive immune response;alpha-beta T cell activation;alpha-beta T cell differentiation;amide transport;anatomical structure development;animal organ development;apoptotic cell clearance;arachidonate transport;arachidonic acid secretion;biological process involved in interspecies interaction between organisms;biological regulation;carbo…	binding;cadherin binding;cadherin binding involved in cell-cell adhesion;calcium ion binding;calcium-dependent phospholipid binding;calcium-dependent protein binding;cation binding;cell adhesion mediator activity;cell adhesion molecule binding;cell-cell adhesion mediator activity;enzyme inhibitor activity;enzyme regulator activity;ion binding;lipase inhibitor activity;lipid binding;metal ion bind…	adherens junction;anchoring junction;apical plasma membrane;basolateral plasma membrane;bounding membrane of organelle;cell junction;cell projection;cell surface;cell-cell junction;cell-substrate junction;cellular anatomical entity;cilium;collagen-containing extracellular matrix;cornified envelope;cytoplasm;cytoplasmic vesicle;cytoplasmic vesicle membrane;cytosol;early endosome membrane;endosome;…	26.7517	26.7517	26.8264	26.9977	27.0296	26.9977	26.8858	26.9869	26.9088	27.4314	27.5609	27.5389	113000000	113000000	119000000	134000000	137000000	134000000	124000000	133000000	126000000	181000000	198000000	195000000
Q9NVF7	FBX28_HUMAN	FBXO28	F-box only protein 28		binding;identical protein binding;protein binding	cellular anatomical entity;intracellular non-membrane-bounded organelle;intracellular organelle;kinetochore;non-membrane-bounded organelle;organelle;supramolecular complex	18.7172	18.8405	18.809	18.2568	18.0343	18.1822	18.1552	18.3647	18.3405	17.3536	17.2686	17.0953	430954	469429	459284	313214	268458	297433	291908	337539	331929	167474	157891	140027
O95602	RPA1_HUMAN	POLR1A	DNA-directed RNA polymerase I subunit RPA1	biological regulation;negative regulation of biological process;negative regulation of cellular process;negative regulation of protein localization;negative regulation of protein localization to nucleolus;negative regulation of protein localization to nucleus;regulation of biological process;regulation of cellular localization;regulation of cellular process;regulation of localization;regulation o…	5'-3' RNA polymerase activity;binding;catalytic activity;catalytic activity, acting on a nucleic acid;catalytic activity, acting on RNA;cation binding;chromatin binding;DNA binding;DNA-directed 5'-3' RNA polymerase activity;ion binding;metal ion binding;nucleic acid binding;nucleotidyltransferase activity;organic cyclic compound binding;protein-containing complex binding;RNA polymerase activity;R…	catalytic complex;cellular anatomical entity;chromosome;DNA-directed RNA polymerase complex;intracellular non-membrane-bounded organelle;intracellular organelle;intracellular protein-containing complex;non-membrane-bounded organelle;nuclear DNA-directed RNA polymerase complex;nuclear protein-containing complex;nucleoplasm;organelle;protein-containing complex;RNA polymerase complex;RNA polymerase …	22.9116	22.9899	23.0609	22.5823	22.6475	22.68	22.7856	22.7634	22.867	21.8385	22.0156	21.9207	7890000	8330000	8750000	6280000	6570000	6720000	7230000	7120000	7650000	3750000	4240000	3970000
Q96S16	JMJD8_HUMAN	JMJD8	JmjC domain-containing protein 8	biological regulation;positive regulation of angiogenesis;positive regulation of biological process;positive regulation of canonical NF-kappaB signal transduction;positive regulation of cell communication;positive regulation of cellular process;positive regulation of developmental process;positive regulation of intracellular signal transduction;positive regulation of multicellular organismal proc…		cellular anatomical entity;cytoplasm;endoplasmic reticulum;endoplasmic reticulum lumen;intracellular membrane-bounded organelle;intracellular organelle;intracellular organelle lumen;membrane-bounded organelle;membrane-enclosed lumen;nucleus;organelle;organelle lumen	18.229	17.8065	17.5495	18.8827	19.048	19.1953	18.8542	18.7484	19.03	14.2047	13.2198	13.2573	307230	229244	191839	483342	542039	600302	473906	440373	535310
P00749	UROK_HUMAN	PLAU	Urokinase-type plasminogen activator	biological regulation;blood coagulation;cell migration;cell motility;cell surface receptor signaling pathway;cellular process;chemotaxis;coagulation;fibrinolysis;hemostasis;locomotion;macromolecule metabolic process;metabolic process;multicellular organismal process;muscle cell migration;negative regulation of biological process;negative regulation of biosynthetic process;negative regulation of b…	catalytic activity;catalytic activity, acting on a protein;endopeptidase activity;hydrolase activity;peptidase activity;serine hydrolase activity;serine-type endopeptidase activity;serine-type peptidase activity	anchoring junction;bounding membrane of organelle;catalytic complex;cell junction;cell surface;cell-substrate junction;cellular anatomical entity;cytoplasmic vesicle membrane;endopeptidase complex;external side of plasma membrane;extracellular exosome;extracellular membrane-bounded organelle;extracellular organelle;extracellular region;extracellular space;extracellular vesicle;focal adhesion;memb…	19.4369	20.8034	20.6628	20.4576	21.0224	20.8113	22.7935	22.9637	22.5892	23.9406	24.7024	24.8433	709706	1830000	1660000	1440000	2130000	1840000	7270000	8180000	6310000	16100000	27300000	30100000
P35558	PCKGC_HUMAN	PCK1	Phosphoenolpyruvate carboxykinase, cytosolic [GTP]	alcohol biosynthetic process;alcohol metabolic process;alditol biosynthetic process;alditol metabolic process;biological regulation;biosynthetic process;carbohydrate biosynthetic process;carbohydrate homeostasis;carbohydrate metabolic process;carboxylic acid catabolic process;carboxylic acid metabolic process;catabolic process;cell communication;cell differentiation;cellular catabolic process;cel…	anion binding;binding;carbohydrate derivative binding;carbon-carbon lyase activity;carboxylic acid binding;carboxy-lyase activity;catalytic activity;catalytic activity, acting on a protein;cation binding;GDP binding;GTP binding;guanyl nucleotide binding;guanyl ribonucleotide binding;heterocyclic compound binding;ion binding;kinase activity;lyase activity;magnesium ion binding;manganese ion bindin…	cellular anatomical entity;cytoplasm;cytosol;endoplasmic reticulum;extracellular exosome;extracellular membrane-bounded organelle;extracellular organelle;extracellular vesicle;intracellular membrane-bounded organelle;intracellular organelle;membrane-bounded organelle;organelle;vesicle	19.4463	20.1825	20.2419	20.8113	21.4221	21.3699	21.5915	22.0789	22.3017	23.4676	23.48	23.6649	714344	1190000	1240000	1840000	2810000	2710000	3160000	4430000	5170000	11600000	11700000	13300000
Q06033	ITIH3_HUMAN	ITIH3	Inter-alpha-trypsin inhibitor heavy chain H3	aminoglycan metabolic process;carbohydrate derivative metabolic process;glycosaminoglycan metabolic process;hyaluronan metabolic process;macromolecule metabolic process;metabolic process;mucopolysaccharide metabolic process;nitrogen compound metabolic process;organic substance metabolic process;organonitrogen compound metabolic process	endopeptidase inhibitor activity;endopeptidase regulator activity;enzyme inhibitor activity;enzyme regulator activity;molecular function inhibitor activity;molecular function regulator activity;peptidase inhibitor activity;peptidase regulator activity;serine-type endopeptidase inhibitor activity	cellular anatomical entity;cytoplasmic vesicle lumen;extracellular exosome;extracellular membrane-bounded organelle;extracellular organelle;extracellular region;extracellular vesicle;intracellular organelle lumen;membrane-bounded organelle;membrane-enclosed lumen;organelle;organelle lumen;platelet dense granule lumen;secretory granule lumen;vesicle;vesicle lumen	21.7915	21.6628	21.714	22.4849	22.632	22.6779	22.1976	22.3752	22.2332	23.0609	23.0789	23.1673	3630000	3320000	3440000	5870000	6500000	6710000	4810000	5440000	4930000	8750000	8860000	9420000
P00374	DYR_HUMAN	DHFR	Dihydrofolate reductase	alcohol biosynthetic process;alcohol metabolic process;alpha-amino acid biosynthetic process;alpha-amino acid metabolic process;amide metabolic process;amino acid biosynthetic process;amino acid metabolic process;anatomical structure development;aromatic compound biosynthetic process;axon development;axon regeneration;biological regulation;biosynthetic process;carboxylic acid biosynthetic process…	adenyl nucleotide binding;amide binding;anion binding;binding;carboxylic acid binding;catalytic activity;dihydrofolate reductase activity;folic acid binding;heterocyclic compound binding;ion binding;modified amino acid binding;mRNA binding;mRNA regulatory element binding translation repressor activity;NADP binding;NADPH binding;nucleic acid binding;nucleoside phosphate binding;nucleotide binding;…	cellular anatomical entity;cytosol;intracellular membrane-bounded organelle;intracellular organelle;membrane-bounded organelle;mitochondrion;organelle	22.3348	22.0258	21.9566	22.2302	22.2736	22.2273	22.0122	21.6714	21.8689	20.5638	20.5731	20.2764	5290000	4270000	4070000	4920000	5070000	4910000	4230000	3340000	3830000	1550000	1560000	1270000
Q8IWU2	LMTK2_HUMAN	LMTK2	Serine/threonine-protein kinase LMTK2	cellular localization;cellular macromolecule localization;cellular metabolic process;cellular process;early endosome to late endosome transport;endocytic recycling;endosomal transport;establishment of localization;establishment of localization in cell;establishment of protein localization;intracellular transport;iron ion transport;localization;localization within membrane;macromolecule localizati…	adenyl nucleotide binding;adenyl ribonucleotide binding;anion binding;ATP binding;binding;carbohydrate derivative binding;catalytic activity;catalytic activity, acting on a protein;cytoskeletal protein binding;enzyme inhibitor activity;enzyme regulator activity;heterocyclic compound binding;ion binding;kinase activity;molecular function inhibitor activity;molecular function regulator activity;myo…	cell body;cellular anatomical entity;cytoplasmic vesicle;cytosol;early endosome;endosome;Golgi apparatus;growth cone;intracellular membrane-bounded organelle;intracellular organelle;intracellular vesicle;membrane;membrane-bounded organelle;neuronal cell body;organelle;perinuclear region of cytoplasm;recycling endosome;site of polarized growth;vesicle	19.5939	19.5365	19.6991	19.9459	19.9459	19.8393	19.9742	19.9601	20.1946	20.6186	20.5545	20.5545	791312	760471	851203	1010000	1010000	938014	1030000	1020000	1200000	1610000	1540000	1540000
P48200	IREB2_HUMAN	IREB2	Iron-responsive element-binding protein 2	aromatic compound biosynthetic process;biological regulation;biosynthetic process;carboxylic acid metabolic process;cell differentiation;cellular aromatic compound metabolic process;cellular biosynthetic process;cellular developmental process;cellular homeostasis;cellular metabolic process;cellular nitrogen compound biosynthetic process;cellular nitrogen compound metabolic process;cellular proces…	4 iron, 4 sulfur cluster binding;aconitate hydratase activity;binding;carbon-oxygen lyase activity;catalytic activity;cation binding;hydro-lyase activity;ion binding;iron-responsive element binding;iron-sulfur cluster binding;lyase activity;metal cluster binding;metal ion binding;mRNA binding;nucleic acid binding;organic cyclic compound binding;RNA binding	cellular anatomical entity;cytoplasm;cytosol;intracellular membrane-bounded organelle;intracellular organelle;membrane-bounded organelle;mitochondrion;organelle	20.6276	20.5165	20.7056	21.8191	21.8802	21.9812	19.7655	19.8073	20.0156	21.2302	21.4067	21.3645	1620000	1500000	1710000	3700000	3860000	4140000	891243	917500	1060000	2460000	2780000	2700000
O14757	CHK1_HUMAN	CHEK1	Serine/threonine-protein kinase Chk1	apoptotic process;apoptotic process involved in development;biological regulation;cell cycle checkpoint signaling;cell cycle G2/M phase transition;cell cycle phase transition;cell cycle process;cell death;cell population proliferation;cellular aromatic compound metabolic process;cellular component organization;cellular component organization or biogenesis;cellular metabolic process;cellular nitro…	adenyl nucleotide binding;adenyl ribonucleotide binding;anion binding;ATP binding;binding;carbohydrate derivative binding;catalytic activity;catalytic activity, acting on a protein;heterocyclic compound binding;histone H3 kinase activity;histone H3T11 kinase activity;histone kinase activity;histone modifying activity;ion binding;kinase activity;nucleoside phosphate binding;nucleotide binding;orga…	cellular anatomical entity;centrosome;chromatin;chromosome;condensed chromosome;condensed nuclear chromosome;cytoplasm;cytosol;extracellular space;intracellular membrane-bounded organelle;intracellular non-membrane-bounded organelle;intracellular organelle;membrane-bounded organelle;microtubule organizing center;non-membrane-bounded organelle;nuclear chromosome;nucleoplasm;nucleus;organelle;prote…	23.0139	23.1047	22.7056	22.3752	22.2477	22.2593	22.6119	22.4947	22.5285	20.6453	20.3538	20.0559	8470000	9020000	6840000	5440000	4980000	5020000	6410000	5910000	6050000	1640000	1340000	1090000
Q9H4Z3	CAPAM_HUMAN	PCIF1	mRNA (2'-O-methyladenosine-N(6)-)-methyltransferase	biological regulation;cellular aromatic compound metabolic process;cellular metabolic process;cellular nitrogen compound metabolic process;cellular process;heterocycle metabolic process;macromolecule metabolic process;macromolecule methylation;macromolecule modification;metabolic process;methylation;mRNA metabolic process;mRNA methylation;mRNA modification;negative regulation of amide metabolic p…	basal RNA polymerase II transcription machinery binding;basal transcription machinery binding;binding;catalytic activity;catalytic activity, acting on a nucleic acid;catalytic activity, acting on RNA;cation binding;enzyme binding;ion binding;methyltransferase activity;mRNA (2'-O-methyladenosine-N6-)-methyltransferase activity;mRNA methyltransferase activity;phosphoprotein binding;phosphoserine re…	cellular anatomical entity;cytoskeleton;intercellular bridge;intracellular membrane-bounded organelle;intracellular non-membrane-bounded organelle;intracellular organelle;membrane-bounded organelle;microtubule cytoskeleton;non-membrane-bounded organelle;nucleoplasm;nucleus;organelle	20.6714	20.714	20.7796	20.9742	21.0156	20.9388	20.953	20.9388	20.9672	21.3321	21.4324	21.2989	1670000	1720000	1800000	2060000	2120000	2010000	2030000	2010000	2050000	2640000	2830000	2580000
Q7L775	EPMIP_HUMAN	EPM2AIP1	EPM2A-interacting protein 1	biological regulation;biosynthetic process;carbohydrate biosynthetic process;carbohydrate metabolic process;cellular biosynthetic process;cellular metabolic process;cellular process;energy derivation by oxidation of organic compounds;energy reserve metabolic process;generation of precursor metabolites and energy;glucan biosynthetic process;glucan metabolic process;glycogen biosynthetic process;gl…	binding;identical protein binding;protein binding	cellular anatomical entity;cytoplasmic side of endoplasmic reticulum membrane;cytoplasmic side of membrane;intracellular membrane-bounded organelle;intracellular organelle;membrane-bounded organelle;nucleus;organelle;side of membrane	19.4649	19.271	19.5898	19.4052	19.6814	19.6907	18.5527	18.2422	18.7855	18.0938	18.2836	18.2516	723658	632649	789085	694312	840802	846240	384531	310072	451846	279752	319100	312088
Q16651	PRSS8_HUMAN	PRSS8	Prostasin	biological regulation;macromolecule metabolic process;metabolic process;nitrogen compound metabolic process;organic substance metabolic process;organonitrogen compound metabolic process;positive regulation of biological process;positive regulation of monoatomic ion transport;positive regulation of sodium ion transport;positive regulation of transport;primary metabolic process;protein metabolic pr…	catalytic activity;catalytic activity, acting on a protein;endopeptidase activity;hydrolase activity;peptidase activity;serine hydrolase activity;serine-type endopeptidase activity;serine-type peptidase activity	cellular anatomical entity;extracellular exosome;extracellular membrane-bounded organelle;extracellular organelle;extracellular region;extracellular space;extracellular vesicle;membrane;membrane-bounded organelle;organelle;plasma membrane;vesicle	20.4273	19.8743	20.2185	21.1581	21.3857	21.1946	20.5165	20.5545	20.5638	22.7553	22.895	22.9495	1410000	961072	1220000	2340000	2740000	2400000	1500000	1540000	1550000	7080000	7800000	8100000
Q6PJG6	BRAT1_HUMAN	BRAT1	BRCA1-associated ATM activator 1	apoptotic process;biological regulation;carbohydrate metabolic process;cell death;cell migration;cell motility;cell population proliferation;cellular process;cellular response to stimulus;cellular response to stress;DNA damage response;glucose metabolic process;hexose metabolic process;localization;metabolic process;mitochondrion localization;monosaccharide metabolic process;organelle localizatio…		cellular anatomical entity;cytoplasm;intracellular membrane-bounded organelle;intracellular organelle;membrane;membrane-bounded organelle;nucleoplasm;nucleus;organelle	22.1488	22.5915	22.5475	21.7634	21.9742	21.9882	21.9207	22.0886	22.1856	20.3962	20.3962	20.3321	4650000	6320000	6130000	3560000	4120000	4160000	3970000	4460000	4770000	1380000	1380000	1320000
Q6PIW4	FIGL1_HUMAN	FIGNL1	Fidgetin-like protein 1	ATP metabolic process;biological regulation;carbohydrate derivative metabolic process;cell cycle process;cell differentiation;cell population proliferation;cellular aromatic compound metabolic process;cellular component organization;cellular component organization or biogenesis;cellular developmental process;cellular metabolic process;cellular nitrogen compound metabolic process;cellular process;…	adenyl nucleotide binding;adenyl ribonucleotide binding;anion binding;ATP binding;ATP hydrolysis activity;ATP-dependent activity;binding;carbohydrate derivative binding;catalytic activity;catalytic activity, acting on a protein;cation binding;heterocyclic compound binding;hydrolase activity;hydrolase activity, acting on acid anhydrides;hydrolase activity, acting on acid anhydrides, in phosphorus-…	cellular anatomical entity;chromosome;cytoplasm;extracellular exosome;extracellular membrane-bounded organelle;extracellular organelle;extracellular vesicle;intracellular membrane-bounded organelle;intracellular non-membrane-bounded organelle;intracellular organelle;membrane-bounded organelle;non-membrane-bounded organelle;nuclear chromosome;nucleus;organelle;perinuclear region of cytoplasm;vesic…	20.2877	20.6714	20.2066	19.7234	19.6742	19.6149	20.0426	19.9089	19.7938	18.4218	18.2731	18.2497	1280000	1670000	1210000	865608	836629	802938	1080000	984386	908954	351164	316785	311668
P18283	GPX2_HUMAN	GPX2	Glutathione peroxidase 2	response to oxidative stress;response to stimulus;response to stress	antioxidant activity;catalytic activity;electron transfer activity;glutathione peroxidase activity;oxidoreductase activity;oxidoreductase activity, acting on peroxide as acceptor;peroxidase activity	cellular anatomical entity;cytoplasm;cytosol;intercellular bridge;intracellular non-membrane-bounded organelle;intracellular organelle;mitotic spindle;non-membrane-bounded organelle;organelle;spindle	21.7836	21.7634	21.7796	22.5069	22.4651	22.6074	22.9548	22.5961	23.0139	23.6757	23.3101	23.2821	3610000	3560000	3600000	5960000	5790000	6390000	8130000	6340000	8470000	13400000	10400000	10200000
O95361	TRI16_HUMAN	TRIM16	Tripartite motif-containing protein 16	biological regulation;positive regulation of biological process;positive regulation of biosynthetic process;positive regulation of cell communication;positive regulation of cell differentiation;positive regulation of cellular biosynthetic process;positive regulation of cellular metabolic process;positive regulation of cellular process;positive regulation of cytokine production;positive regulation…	binding;catalytic activity;cation binding;cytokine binding;DNA binding;growth factor binding;interleukin-1 binding;ion binding;metal ion binding;NACHT domain binding;nucleic acid binding;organic cyclic compound binding;protein binding;protein domain specific binding;transferase activity;transition metal ion binding;zinc ion binding	cellular anatomical entity;cytoplasm;cytosol;membrane;nuclear body;plasma membrane;PML body	21.4775	21.1946	21.5069	21.5961	21.6096	21.7223	21.8269	21.6364	21.953	22.9513	23.2821	23.3511	2920000	2400000	2980000	3170000	3200000	3460000	3720000	3260000	4060000	8110000	10200000	10700000
Q96FC9	DDX11_HUMAN	DDX11	ATP-dependent DNA helicase DDX11	biological regulation;cell cycle process;cellular aromatic compound metabolic process;cellular component organization;cellular component organization or biogenesis;cellular metabolic process;cellular nitrogen compound metabolic process;cellular process;cellular response to bleomycin;cellular response to chemical stimulus;cellular response to cisplatin;cellular response to endogenous stimulus;cell…	4 iron, 4 sulfur cluster binding;5'-3' DNA helicase activity;adenyl nucleotide binding;adenyl ribonucleotide binding;anion binding;ATP binding;ATP hydrolysis activity;ATP-dependent activity;ATP-dependent activity, acting on DNA;ATP-dependent activity, acting on RNA;binding;carbohydrate derivative binding;catalytic activity;catalytic activity, acting on a nucleic acid;catalytic activity, acting on…	cellular anatomical entity;centrosome;chromatin;cytoplasm;extracellular exosome;extracellular membrane-bounded organelle;extracellular organelle;extracellular vesicle;intracellular non-membrane-bounded organelle;intracellular organelle;membrane-bounded organelle;microtubule organizing center;midbody;non-membrane-bounded organelle;nucleolus;nucleoplasm;organelle;protein-containing complex;protein-…	19.9742	20.5823	20.2185	20.6628	20.6006	20.6096	19.6712	19.6748	19.5316	19.3344	19.3032	19.1785	1030000	1570000	1220000	1660000	1590000	1600000	834883	836964	757852	661059	646889	593353
Q9NRW4	DUS22_HUMAN	DUSP22	Dual specificity protein phosphatase 22	biological regulation;cell surface receptor signaling pathway;cellular metabolic process;cellular process;cellular response to endogenous stimulus;cellular response to epidermal growth factor stimulus;cellular response to growth factor stimulus;dephosphorylation;enzyme-linked receptor protein signaling pathway;macromolecule metabolic process;macromolecule modification;metabolic process;negative r…	binding;catalytic activity;catalytic activity, acting on a protein;enzyme binding;hydrolase activity;hydrolase activity, acting on ester bonds;kinase binding;myosin phosphatase activity;non-membrane spanning protein tyrosine phosphatase activity;phosphatase activity;phosphoprotein phosphatase activity;phosphoric ester hydrolase activity;protein binding;protein kinase binding;protein serine/threon…	cell leading edge;cellular anatomical entity;cytoplasm;cytosol;filamentous actin;leading edge of lamellipodium;membrane;plasma membrane;protein-containing complex	17.5631	18.5356	18.19	17.7462	17.7217	17.9037	17.4122	17.632	17.2293	15.0939	14.7141	14.5484	193652	379983	299051	219862	216150	245212	174423	203125	153647	34971	26877.1	23960.2
P31153	METK2_HUMAN	MAT2A	S-adenosylmethionine synthase isoform type-2	biosynthetic process;cellular biosynthetic process;cellular component assembly;cellular component organization;cellular component organization or biogenesis;cellular metabolic process;cellular process;cellular response to chemical stimulus;cellular response to cytokine stimulus;cellular response to leukemia inhibitory factor;cellular response to organic substance;cellular response to stimulus;met…	adenyl nucleotide binding;adenyl ribonucleotide binding;anion binding;ATP binding;binding;carbohydrate derivative binding;catalytic activity;cation binding;heterocyclic compound binding;identical protein binding;ion binding;metal ion binding;methionine adenosyltransferase activity;nucleoside phosphate binding;nucleotide binding;organic cyclic compound binding;protein binding;purine nucleotide bin…	catalytic complex;cellular anatomical entity;cytosol;intracellular protein-containing complex;methionine adenosyltransferase complex;protein-containing complex;transferase complex	25.9066	26.0359	25.6375	25.3135	25.1946	25.3204	25.2856	25.1642	25.1642	24.5696	24.5754	24.5463	62900000	68800000	52200000	41700000	38400000	41900000	40900000	37600000	37600000	24900000	25000000	24500000
Q9NS87	KIF15_HUMAN	KIF15	Kinesin-like protein KIF15	cell cycle;cellular process;microtubule-based movement;microtubule-based process;mitotic cell cycle	adenyl nucleotide binding;adenyl ribonucleotide binding;anion binding;ATP binding;ATP hydrolysis activity;ATP-dependent activity;binding;carbohydrate derivative binding;catalytic activity;cytoskeletal motor activity;cytoskeletal protein binding;heterocyclic compound binding;hydrolase activity;hydrolase activity, acting on acid anhydrides;hydrolase activity, acting on acid anhydrides, in phosphoru…	cellular anatomical entity;centrosome;cytosol;intracellular non-membrane-bounded organelle;intracellular organelle;kinesin complex;membrane;microtubule;microtubule associated complex;microtubule organizing center;non-membrane-bounded organelle;organelle;plus-end kinesin complex;polymeric cytoskeletal fiber;protein-containing complex;spindle;supramolecular complex;supramolecular fiber;supramolecul…	20.953	20.9812	20.9812	20.4676	20.4375	20.3645	20.8113	20.654	20.4676	19.298	18.8984	18.9499	2030000	2070000	2070000	1450000	1420000	1350000	1840000	1650000	1450000	644571	488648	506380
Q12834	CDC20_HUMAN	CDC20	Cell division cycle protein 20 homolog	anaphase-promoting complex-dependent catabolic process;anatomical structure development;biological regulation;catabolic process;cell cycle checkpoint signaling;cell cycle phase transition;cell cycle process;cell differentiation;cell division;cellular component assembly;cellular component organization;cellular component organization or biogenesis;cellular developmental process;cellular process;chr…	anaphase-promoting complex binding;binding;enzyme activator activity;enzyme regulator activity;molecular function activator activity;molecular function regulator activity;protein-containing complex binding;ubiquitin ligase activator activity;ubiquitin-protein transferase activator activity;ubiquitin-protein transferase regulator activity	anaphase-promoting complex;catalytic complex;cellular anatomical entity;centrosome;cullin-RING ubiquitin ligase complex;cytosol;intracellular non-membrane-bounded organelle;intracellular organelle;intracellular protein-containing complex;kinetochore;microtubule organizing center;mitotic checkpoint complex;non-membrane-bounded organelle;nuclear protein-containing complex;nuclear ubiquitin ligase c…	21.3321	21.5592	21.0426	20.265	20.3645	20.4273	20.6453	20.7634	20.68	19.0453	19.2553	18.9889	2640000	3090000	2160000	1260000	1350000	1410000	1640000	1780000	1680000	541019	625791	520266
Q9NSV4	DIAP3_HUMAN	DIAPH3	Protein diaphanous homolog 3	actin cytoskeleton organization;actin filament organization;actin filament polymerization;actin filament-based process;actin polymerization or depolymerization;cellular component assembly;cellular component organization;cellular component organization or biogenesis;cellular process;cytoskeleton organization;organelle organization;protein polymerization;protein-containing complex assembly;protein-…	actin binding;binding;cadherin binding;cell adhesion molecule binding;cytoskeletal protein binding;enzyme binding;GTPase binding;protein binding;small GTPase binding	actin filament;cellular anatomical entity;cytoplasm;cytosol;intracellular membrane-bounded organelle;intracellular organelle;membrane-bounded organelle;nucleus;organelle;polymeric cytoskeletal fiber;supramolecular complex;supramolecular fiber;supramolecular polymer	19.7235	19.892	19.7794	19.6046	19.8451	19.8223	19.7355	19.861	19.9742	18.268	17.9089	18.1091	865668	972951	899877	797204	941846	927077	872900	952295	1030000	315666	246102	282738
Q96T88	UHRF1_HUMAN	UHRF1	E3 ubiquitin-protein ligase UHRF1	biological regulation;catabolic process;cell cycle;cellular aromatic compound metabolic process;cellular component organization;cellular component organization or biogenesis;cellular metabolic process;cellular nitrogen compound metabolic process;cellular process;cellular response to stimulus;cellular response to stress;chromatin organization;chromatin remodeling;DNA damage response;DNA metabolic …	acyltransferase activity;aminoacyltransferase activity;binding;catalytic activity;catalytic activity, acting on a protein;cation binding;cis-regulatory region sequence-specific DNA binding;DNA binding;DNA damage sensor activity;double-stranded DNA binding;H3K9me3 modified histone binding;hemi-methylated DNA-binding;heterocyclic compound binding;histone binding;histone H3 ubiquitin ligase activity…	cellular anatomical entity;chromatin;euchromatin;heterochromatin;intracellular membrane-bounded organelle;intracellular organelle;membrane-bounded organelle;nuclear matrix;nucleoplasm;nucleus;organelle;protein-containing complex;protein-DNA complex;replication fork	23.1127	23.4425	23.0658	22.6649	22.6518	22.6164	22.9812	23.087	22.8073	21.4324	21.3376	21.3484	9070000	11400000	8780000	6650000	6590000	6430000	8280000	8910000	7340000	2830000	2650000	2670000
Q6P0N0	M18BP_HUMAN	MIS18BP1	Mis18-binding protein 1	cell cycle;cell division;cellular process	binding;DNA binding;nucleic acid binding;organic cyclic compound binding	cellular anatomical entity;chromosomal region;chromosome, centromeric region;nucleoplasm	20.6628	21.0821	20.5638	20.4476	20.3538	20.4273	20.5451	20.3645	20.2989	18.6562	18.7871	18.3954	1660000	2220000	1550000	1430000	1340000	1410000	1530000	1350000	1290000	413106	452356	344795
Q8IWE2	NXP20_HUMAN	FAM114A1	Protein NOXP20			cellular anatomical entity;cytosol;Golgi apparatus;intracellular membrane-bounded organelle;intracellular organelle;membrane-bounded organelle;nucleoplasm;organelle	17.8029	17.9655	17.595	18.5564	18.3651	18.0702	18.8916	18.8461	18.2955	20.1206	20.3752	20.4874	228663	255950	197986	385518	337637	275215	486342	471251	321733	1140000	1360000	1470000
Q14181	DPOA2_HUMAN	POLA2	DNA polymerase alpha subunit B	aromatic compound biosynthetic process;biosynthetic process;cellular aromatic compound metabolic process;cellular biosynthetic process;cellular localization;cellular macromolecule localization;cellular metabolic process;cellular nitrogen compound biosynthetic process;cellular nitrogen compound metabolic process;cellular process;DNA metabolic process;DNA replication;DNA replication initiation;DNA …	binding;DNA binding;nucleic acid binding;organic cyclic compound binding	alpha DNA polymerase:primase complex;catalytic complex;cellular anatomical entity;cytosol;DNA polymerase complex;DNA-directed RNA polymerase complex;intracellular protein-containing complex;nuclear DNA-directed RNA polymerase complex;nuclear protein-containing complex;nucleoplasm;protein-containing complex;RNA polymerase complex;transferase complex;transferase complex, transferring phosphorus-con…	21.7348	21.7915	21.7098	21.4015	21.4825	21.502	21.3645	21.4626	21.6096	20.4576	20.7223	20.4972	3490000	3630000	3430000	2770000	2930000	2970000	2700000	2890000	3200000	1440000	1730000	1480000
Q96EN8	MOCOS_HUMAN	MOCOS	Molybdenum cofactor sulfurase	biosynthetic process;cellular biosynthetic process;cellular metabolic process;cellular process;heterocycle biosynthetic process;heterocycle metabolic process;metabolic process;molybdopterin cofactor biosynthetic process;molybdopterin cofactor metabolic process;Mo-molybdopterin cofactor biosynthetic process;Mo-molybdopterin cofactor metabolic process;nitrogen compound metabolic process;organic cyc…	anion binding;binding;catalytic activity;cation binding;heterocyclic compound binding;ion binding;lyase activity;metal ion binding;molybdenum cofactor sulfurtransferase activity;molybdenum ion binding;Mo-molybdopterin cofactor sulfurase activity;organic cyclic compound binding;pyridoxal phosphate binding;small molecule binding;sulfurtransferase activity;transferase activity;transferase activity, …	cellular anatomical entity;cytosol	18.1721	18.2204	18.0609	17.4588	17.4467	17.5582	17.5082	17.7317	17.4784	16.9931	17.0335	17.0778	295365	305422	273445	180139	178646	192994	186422	217656	182613	130443	134149	138337
Q6SJ93	F111B_HUMAN	FAM111B	Serine protease FAM111B	cellular aromatic compound metabolic process;cellular metabolic process;cellular nitrogen compound metabolic process;cellular process;DNA metabolic process;DNA replication;heterocycle metabolic process;macromolecule metabolic process;metabolic process;nitrogen compound metabolic process;nucleic acid metabolic process;nucleobase-containing compound metabolic process;organic cyclic compound metabol…	catalytic activity;catalytic activity, acting on a protein;hydrolase activity;peptidase activity	cellular anatomical entity;chromatin;intracellular membrane-bounded organelle;intracellular organelle;membrane-bounded organelle;nucleus;organelle;protein-containing complex;protein-DNA complex	20.654	20.4375	20.6971	20.1206	20.1457	20.3321	20.2066	20.0156	20.265	18.4409	18.6494	18.9428	1650000	1420000	1700000	1140000	1160000	1320000	1210000	1060000	1260000	355849	411181	503920
O60675	MAFK_HUMAN	MAFK	Transcription factor MafK	biological regulation;negative regulation of biological process;negative regulation of biosynthetic process;negative regulation of cellular biosynthetic process;negative regulation of cellular metabolic process;negative regulation of cellular process;negative regulation of DNA-templated transcription;negative regulation of macromolecule biosynthetic process;negative regulation of macromolecule me…	binding;cis-regulatory region sequence-specific DNA binding;DNA binding;DNA-binding transcription factor activity;DNA-binding transcription factor activity, RNA polymerase II-specific;DNA-binding transcription repressor activity;DNA-binding transcription repressor activity, RNA polymerase II-specific;double-stranded DNA binding;nucleic acid binding;organic cyclic compound binding;RNA polymerase I…	cellular anatomical entity;chromatin;intracellular membrane-bounded organelle;intracellular organelle;membrane-bounded organelle;nuclear protein-containing complex;nucleoplasm;nucleus;organelle;protein-containing complex;protein-DNA complex;RNA polymerase II transcription regulator complex;transcription regulator complex	19.4337	19.7125	19.5432	18.7501	19.0771	18.8512	19.3585	19.3611	19.3454	20.4676	20.5823	20.7389	708172	859122	763979	440901	553086	472912	672163	673396	666107	1450000	1570000	1750000
Q14680	MELK_HUMAN	MELK	Maternal embryonic leucine zipper kinase	anatomical structure development;apoptotic process;apoptotic signaling pathway;biological regulation;cell cycle G2/M phase transition;cell cycle phase transition;cell cycle process;cell death;cell development;cell population proliferation;cellular developmental process;cellular metabolic process;cellular process;developmental process;G2/M transition of mitotic cell cycle;hemopoiesis;intracellular…	adenyl nucleotide binding;adenyl ribonucleotide binding;anion binding;ATP binding;binding;calcium ion binding;carbohydrate derivative binding;catalytic activity;catalytic activity, acting on a protein;cation binding;heterocyclic compound binding;ion binding;kinase activity;lipid binding;metal ion binding;non-membrane spanning protein tyrosine kinase activity;nucleoside phosphate binding;nucleotid…	cell cortex;cellular anatomical entity;cytoplasm;membrane;plasma membrane	21.0224	21.4825	21.0426	20.6006	20.417	20.5356	20.8346	21.0292	20.7553	19.0404	18.7956	18.8302	2130000	2930000	2160000	1590000	1400000	1520000	1870000	2140000	1770000	539179	455032	466081
P30838	AL3A1_HUMAN	ALDH3A1	Aldehyde dehydrogenase, dimeric NADP-preferring	cellular aldehyde metabolic process;cellular metabolic process;cellular process;lipid metabolic process;metabolic process;organic substance metabolic process;primary metabolic process;xenobiotic metabolic process	3-chloroallyl aldehyde dehydrogenase activity;alcohol dehydrogenase (NADP+) activity;aldehyde dehydrogenase (NAD+) activity;aldehyde dehydrogenase [NAD(P)+] activity;aldo-keto reductase (NADP) activity;benzaldehyde dehydrogenase (NAD+) activity;benzaldehyde dehydrogenase [NAD(P)+] activity;catalytic activity;oxidoreductase activity;oxidoreductase activity, acting on CH-OH group of donors;oxidored…	cellular anatomical entity;cytoplasm;cytosol;endoplasmic reticulum;extracellular space;intracellular membrane-bounded organelle;intracellular organelle;membrane;membrane-bounded organelle;organelle;plasma membrane	24.1565	24.002	24.4041	24.9584	25.0609	25.1095	25.1984	25.1527	25.8997	26.604	26.4754	26.5667	18700000	16800000	22200000	32600000	35000000	36200000	38500000	37300000	62600000	102000000	93300000	99400000
Q14764	MVP_HUMAN	MVP	Major vault protein	biological regulation;cell surface receptor signaling pathway;cellular localization;cellular macromolecule localization;cellular process;enzyme-linked receptor protein signaling pathway;ERBB signaling pathway;establishment of localization;establishment of protein localization;establishment of RNA localization;localization;macromolecule localization;mRNA transport;negative regulation of biological…	binding;enzyme binding;identical protein binding;kinase binding;phosphatase binding;protein binding;protein kinase binding;protein phosphatase binding	cellular anatomical entity;cytoplasm;cytoplasmic vesicle lumen;cytoskeleton;cytosol;extracellular exosome;extracellular membrane-bounded organelle;extracellular organelle;extracellular region;extracellular vesicle;ficolin-1-rich granule lumen;intracellular membrane-bounded organelle;intracellular non-membrane-bounded organelle;intracellular organelle;intracellular organelle lumen;membrane;membran…	24.6486	24.3376	24.6703	25.0567	24.9088	24.9043	25.4862	25.2714	25.2058	25.7312	25.6513	25.6153	26300000	21200000	26700000	34900000	31500000	31400000	47000000	40500000	38700000	55700000	52700000	51400000
Q06609	RAD51_HUMAN	RAD51	DNA repair protein RAD51 homolog 1	biological regulation;cell cycle;cell cycle DNA replication maintenance of fidelity;cell cycle process;cellular aromatic compound metabolic process;cellular component assembly;cellular component organization;cellular component organization or biogenesis;cellular metabolic process;cellular nitrogen compound metabolic process;cellular process;cellular response to abiotic stimulus;cellular response …	adenyl nucleotide binding;adenyl ribonucleotide binding;anion binding;ATP binding;ATP hydrolysis activity;ATP-dependent activity;ATP-dependent activity, acting on DNA;ATP-dependent DNA damage sensor activity;binding;carbohydrate derivative binding;catalytic activity;catalytic activity, acting on a nucleic acid;catalytic activity, acting on DNA;chromatin binding;DNA binding;DNA damage sensor activ…	catalytic complex;cellular anatomical entity;chromatin;chromosomal region;chromosome;chromosome, telomeric region;condensed chromosome;condensed nuclear chromosome;cytoplasm;cytoskeleton;cytosol;germ cell nucleus;intermediate filament cytoskeleton;intracellular membrane-bounded organelle;intracellular non-membrane-bounded organelle;intracellular organelle;intracellular organelle lumen;intracellul…	20.6628	20.7056	20.8113	20.5545	20.4067	20.3857	20.6886	20.6886	20.8576	19.1112	18.6628	18.8443	1660000	1710000	1840000	1540000	1390000	1370000	1690000	1690000	1900000	566283	415009	470659
P18858	DNLI1_HUMAN	LIG1	DNA ligase 1	anatomical structure morphogenesis;aromatic compound biosynthetic process;base-excision repair;base-excision repair, gap-filling;biosynthetic process;cell cycle process;cell division;cellular aromatic compound metabolic process;cellular biosynthetic process;cellular metabolic process;cellular nitrogen compound biosynthetic process;cellular nitrogen compound metabolic process;cellular process;cell…	adenyl nucleotide binding;adenyl ribonucleotide binding;anion binding;ATP binding;binding;carbohydrate derivative binding;catalytic activity;catalytic activity, acting on a nucleic acid;catalytic activity, acting on DNA;cation binding;DNA binding;DNA ligase (ATP) activity;DNA ligase activity;heterocyclic compound binding;ion binding;ligase activity;ligase activity, forming phosphoric ester bonds;…	cellular anatomical entity;intracellular membrane-bounded organelle;intracellular organelle;membrane-bounded organelle;mitochondrion;nucleoplasm;nucleus;organelle	24.4551	24.5345	24.239	23.9672	23.9495	23.976	24.0609	23.9316	23.8764	23.2821	23.0173	23.1031	23000000	24300000	19800000	16400000	16200000	16500000	17500000	16000000	15400000	10200000	8490000	9010000
Q9NQZ5	STAR7_HUMAN	STARD7	StAR-related lipid transfer protein 7, mitochondrial		binding;lipid binding	bounding membrane of organelle;cellular anatomical entity;membrane;mitochondrial membrane;mitochondrial outer membrane;organelle membrane;organelle outer membrane;outer membrane	21.5869	21.4476	21.3376	20.8346	20.7634	20.8576	21.0224	21.0951	21.1825	20.1332	20.2302	20.265	3150000	2860000	2650000	1870000	1780000	1900000	2130000	2240000	2380000	1150000	1230000	1260000
O75487	GPC4_HUMAN	GPC4	Glypican-4	biological regulation;cell adhesion;cell migration;cell motility;cell surface receptor signaling pathway;cell-cell adhesion;cell-cell adhesion via plasma-membrane adhesion molecules;cellular process;regulation of biological process;regulation of biological quality;regulation of cell communication;regulation of cell junction assembly;regulation of cellular component biogenesis;regulation of cellul…		cell junction;cell surface;cellular anatomical entity;collagen-containing extracellular matrix;external encapsulating structure;external side of plasma membrane;extracellular exosome;extracellular matrix;extracellular membrane-bounded organelle;extracellular organelle;extracellular vesicle;glutamatergic synapse;Golgi lumen;intracellular membrane-bounded organelle;intracellular organelle;intracell…	20.2302	20.2764	19.9154	19.1108	19.343	19.4367	19.0357	19.0472	19.2733	18.3245	18.1351	17.7985	1230000	1270000	988823	566132	664995	709629	537434	541719	633632	328261	287879	227975
Q92771	DDX12_HUMAN	DDX12P	Putative ATP-dependent DNA helicase DDX12	cell cycle process;cellular aromatic compound metabolic process;cellular component organization;cellular component organization or biogenesis;cellular metabolic process;cellular nitrogen compound metabolic process;cellular process;chromosome organization;DNA conformation change;DNA duplex unwinding;DNA geometric change;establishment of sister chromatid cohesion;heterocycle metabolic process;metab…	adenyl nucleotide binding;adenyl ribonucleotide binding;anion binding;ATP binding;ATP hydrolysis activity;ATP-dependent activity;ATP-dependent activity, acting on DNA;ATP-dependent activity, acting on RNA;binding;carbohydrate derivative binding;catalytic activity;catalytic activity, acting on a nucleic acid;catalytic activity, acting on DNA;catalytic activity, acting on RNA;DNA binding;DNA helica…	cellular anatomical entity;intracellular membrane-bounded organelle;intracellular organelle;membrane-bounded organelle;nucleus;organelle	20.0951	20.1825	20.0426	20.2877	20.5731	20.3962	18.7964	19.3837	19.2061	18.6759	19.2017	19.007	1120000	1190000	1080000	1280000	1560000	1380000	455290	684009	604783	418804	602980	526833
Q86UD0	SAPC2_HUMAN	SAPCD2	Suppressor APC domain-containing protein 2	biological regulation;cell cycle process;cell division;cellular component organization;cellular component organization or biogenesis;cellular process;cytoskeleton organization;establishment of localization;establishment of localization in cell;establishment of mitotic spindle localization;establishment of mitotic spindle orientation;establishment of organelle localization;establishment of spindle…		anchoring junction;apical cortex;apical junction complex;apical plasma membrane;bicellular tight junction;cell cortex;cell cortex region;cell junction;cell-cell junction;cellular anatomical entity;cytoplasm;cytoplasmic region;cytosol;intracellular non-membrane-bounded organelle;intracellular organelle;membrane;non-membrane-bounded organelle;nucleolus;nucleoplasm;organelle;plasma membrane region;t…	20.9243	21.2185	20.7876	20.4576	20.3101	20.3645	20.4874	20.3857	20.1946	18.9132	18.4503	18.2503	1990000	2440000	1810000	1440000	1300000	1350000	1470000	1370000	1200000	493659	358169	311800
O75330	HMMR_HUMAN	HMMR	Hyaluronan mediated motility receptor	aminoglycan catabolic process;aminoglycan metabolic process;carbohydrate derivative catabolic process;carbohydrate derivative metabolic process;catabolic process;cellular process;endocytosis;establishment of localization;glycosaminoglycan catabolic process;glycosaminoglycan metabolic process;hyaluronan catabolic process;hyaluronan metabolic process;import into cell;localization;macromolecule cata…	binding;carbohydrate derivative binding;cargo receptor activity;glycosaminoglycan binding;hyaluronic acid binding	cell surface;cellular anatomical entity;centrosome;cytoskeleton;cytosol;intracellular non-membrane-bounded organelle;intracellular organelle;membrane;microtubule cytoskeleton;microtubule organizing center;non-membrane-bounded organelle;organelle;plasma membrane;spindle	21.0156	21.2243	21.0493	21.2821	21.265	21.1704	20.9601	20.9742	20.6186	19.8939	19.4537	19.6119	2120000	2450000	2170000	2550000	2520000	2360000	2040000	2060000	1610000	974229	718030	801263
Q9BX63	FANCJ_HUMAN	BRIP1	Fanconi anemia group J protein	anatomical structure development;biological regulation;cell communication;cell cycle checkpoint signaling;cell cycle process;cell development;cell division;cellular aromatic compound metabolic process;cellular component assembly;cellular component organization;cellular component organization or biogenesis;cellular developmental process;cellular metabolic process;cellular nitrogen compound metabol…	4 iron, 4 sulfur cluster binding;5'-3' DNA helicase activity;adenyl nucleotide binding;adenyl ribonucleotide binding;anion binding;ATP binding;ATP hydrolysis activity;ATP-dependent activity;ATP-dependent activity, acting on DNA;ATP-dependent activity, acting on RNA;binding;carbohydrate derivative binding;catalytic activity;catalytic activity, acting on a nucleic acid;catalytic activity, acting on…	BRCA1-B complex;cellular anatomical entity;cytoplasm;intracellular membrane-bounded organelle;intracellular organelle;membrane;membrane-bounded organelle;nuclear membrane;nuclear protein-containing complex;nucleoplasm;nucleus;organelle;organelle membrane;protein-containing complex	20.4775	20.6186	20.5261	20.4775	20.5451	20.7553	20.0951	20.1825	20.5731	18.8977	19.1263	18.8318	1460000	1610000	1510000	1460000	1530000	1770000	1120000	1190000	1560000	488413	572260	466602
P04181	OAT_HUMAN	OAT	Ornithine aminotransferase, mitochondrial	alpha-amino acid biosynthetic process;alpha-amino acid catabolic process;alpha-amino acid metabolic process;amide catabolic process;amide metabolic process;amino acid biosynthetic process;amino acid catabolic process;amino acid metabolic process;arginine catabolic process;arginine catabolic process to glutamate;arginine catabolic process to proline;arginine catabolic process to proline via ornith…	anion binding;binding;catalytic activity;heterocyclic compound binding;identical protein binding;ion binding;organic cyclic compound binding;ornithine aminotransferase activity;protein binding;pyridoxal phosphate binding;small molecule binding;transaminase activity;transferase activity;transferase activity, transferring nitrogenous groups;vitamin B6 binding;vitamin binding	cellular anatomical entity;cytoplasm;intracellular membrane-bounded organelle;intracellular organelle;intracellular organelle lumen;membrane-bounded organelle;membrane-enclosed lumen;mitochondrial matrix;mitochondrion;nucleoplasm;organelle;organelle lumen	25.5255	25.4614	25.5105	25.4831	25.3877	25.452	25.0854	25.0894	25.065	25.4551	25.4984	25.5075	48300000	46200000	47800000	46900000	43900000	45900000	35600000	35700000	35100000	46000000	47400000	47700000
Q8IYR2	SMYD4_HUMAN	SMYD4	SET and MYND domain-containing protein 4	anatomical structure development;animal organ development;developmental process;heart development;metabolic process;methylation	binding;catalytic activity;cation binding;enzyme binding;histone deacetylase binding;ion binding;metal ion binding;methyltransferase activity;protein binding;transferase activity;transferase activity, transferring one-carbon groups	cellular anatomical entity;cytoplasm;intracellular membrane-bounded organelle;intracellular organelle;membrane-bounded organelle;nucleus;organelle	18.7437	18.8503	18.9183	18.4956	18.2077	18.2362	18.2945	18.5126	18.0152	17.1059	17.0833	16.8871	438951	472627	495434	369593	302726	308783	321520	373982	264928	141052	138859	121205
Q86Y07	VRK2_HUMAN	VRK2	Serine/threonine-protein kinase VRK2	biological regulation;cellular metabolic process;cellular process;cellular response to chemical stimulus;cellular response to chemical stress;cellular response to oxidative stress;cellular response to stimulus;cellular response to stress;macromolecule metabolic process;macromolecule modification;metabolic process;nitrogen compound metabolic process;organic substance metabolic process;organonitrog…	adenyl nucleotide binding;adenyl ribonucleotide binding;anion binding;ATP binding;binding;carbohydrate derivative binding;catalytic activity;catalytic activity, acting on a protein;enzyme binding;heterocyclic compound binding;ion binding;kinase activity;kinase binding;nucleoside phosphate binding;nucleotide binding;organic cyclic compound binding;phosphotransferase activity, alcohol group as acce…	cellular anatomical entity;cytoplasm;endoplasmic reticulum;endoplasmic reticulum membrane;envelope;intracellular membrane-bounded organelle;intracellular organelle;membrane;membrane-bounded organelle;mitochondrial membrane;nuclear envelope;nucleus;organelle;organelle envelope;organelle membrane;protein-containing complex	19.5575	19.9242	20.0559	19.6495	19.5774	19.5688	19.2835	19.0502	19.1013	18.6608	18.7141	18.5981	771605	994909	1090000	822414	782319	777656	638127	542838	562416	414425	430046	396803
Q14703	MBTP1_HUMAN	MBTPS1	Membrane-bound transcription factor site-1 protease	alcohol metabolic process;ATF6-mediated unfolded protein response;biological regulation;cell cycle checkpoint signaling;cell cycle process;cellular component organization;cellular component organization or biogenesis;cellular process;cellular response to stimulus;cellular response to stress;cholesterol metabolic process;DNA damage checkpoint signaling;DNA damage response;DNA integrity checkpoint …	catalytic activity;catalytic activity, acting on a protein;endopeptidase activity;hydrolase activity;peptidase activity;serine hydrolase activity;serine-type endopeptidase activity;serine-type peptidase activity	bounding membrane of organelle;cellular anatomical entity;endoplasmic reticulum lumen;endoplasmic reticulum membrane;Golgi apparatus;Golgi apparatus subcompartment;Golgi membrane;Golgi stack;intracellular membrane-bounded organelle;intracellular organelle;intracellular organelle lumen;membrane;membrane-bounded organelle;membrane-enclosed lumen;organelle;organelle lumen;organelle membrane;organell…	19.3186	19.5122	19.4077	19.2305	19.4681	19.2512	19.0568	19.2071	19.0874	18.288	18.4044	18.5277	653858	747753	695510	615128	725250	624020	545351	605224	557014	320064	346967	377912
P42330	AK1C3_HUMAN	AKR1C3	Aldo-keto reductase family 1 member C3	alcohol catabolic process;alcohol metabolic process;aminoglycoside antibiotic metabolic process;anatomical structure development;animal organ development;arachidonic acid metabolic process;biological regulation;biosynthetic process;C21-steroid hormone metabolic process;carbohydrate derivative metabolic process;carboxylic acid metabolic process;catabolic process;cell communication;cell differentia…	15-hydroxyprostaglandin-D dehydrogenase (NADP+) activity;5alpha-androstane-3beta,17beta-diol dehydrogenase activity;alcohol dehydrogenase (NADP+) activity;alditol:NADP+ 1-oxidoreductase activity;aldo-keto reductase (NADP) activity;androstan-3-alpha,17-beta-diol dehydrogenase activity;androsterone dehydrogenase activity;anion binding;bile acid binding;binding;carboxylic acid binding;catalytic acti…	cellular anatomical entity;cytoplasm;cytosol;extracellular exosome;extracellular membrane-bounded organelle;extracellular organelle;extracellular vesicle;intracellular membrane-bounded organelle;intracellular organelle;membrane-bounded organelle;nucleus;organelle;vesicle	25.9428	25.5522	25.604	26.1155	25.5165	25.7695	27.2891	27.17	27.1984	27.6251	26.9869	26.976	64500000	49200000	51000000	72700000	48000000	57200000	164000000	151000000	154000000	207000000	133000000	132000000
P12429	ANXA3_HUMAN	ANXA3	Annexin A3	anatomical structure development;animal organ development;animal organ regeneration;biological process involved in interspecies interaction between organisms;biological regulation;cellular process;defense response;defense response to bacterium;defense response to other organism;developmental process;endocytosis;establishment of localization;establishment of localization in cell;exocytosis;export …	binding;calcium ion binding;calcium-dependent phospholipid binding;calcium-dependent protein binding;cation binding;enzyme inhibitor activity;enzyme regulator activity;ion binding;lipase inhibitor activity;lipid binding;metal ion binding;molecular function inhibitor activity;molecular function regulator activity;phospholipase A2 inhibitor activity;phospholipase inhibitor activity;phospholipid bin…	axon;bounding membrane of organelle;cell body;cell projection;cellular anatomical entity;cytoplasm;cytoplasmic vesicle;cytoplasmic vesicle membrane;dendrite;endocytic vesicle membrane;extracellular exosome;extracellular membrane-bounded organelle;extracellular organelle;extracellular vesicle;intracellular membrane-bounded organelle;intracellular organelle;intracellular vesicle;membrane;membrane-b…	26.1908	25.8623	26.1174	26.4892	26.4551	26.5754	26.604	26.4785	26.6998	27.1312	27.189	27.17	76600000	61000000	72800000	94200000	92000000	100000000	102000000	93500000	109000000	147000000	153000000	151000000
Q8NFJ5	RAI3_HUMAN	GPRC5A	Retinoic acid-induced protein 3	biological regulation;cellular process;negative regulation of biological process;negative regulation of catalytic activity;negative regulation of cell communication;negative regulation of cellular metabolic process;negative regulation of cellular process;negative regulation of epidermal growth factor receptor signaling pathway;negative regulation of epidermal growth factor-activated receptor acti…	binding;cadherin binding;cell adhesion molecule binding;enzyme activator activity;enzyme regulator activity;G protein-coupled receptor activity;kinase activator activity;kinase regulator activity;molecular function activator activity;molecular function regulator activity;molecular transducer activity;protein binding;protein kinase activator activity;protein kinase regulator activity;signaling rec…	cellular anatomical entity;cytoplasmic vesicle membrane;extracellular exosome;extracellular membrane-bounded organelle;extracellular organelle;extracellular vesicle;intracellular membrane-bounded organelle;intracellular non-membrane-bounded organelle;intracellular organelle;membrane;membrane-bounded organelle;non-membrane-bounded organelle;nucleolus;organelle;organelle membrane;plasma membrane;pr…	21.1079	21.0821	21.1079	22.8802	23.3376	23.4298	22.0854	22.0983	22.4425	24.6595	25.4645	25.1795	2260000	2220000	2260000	7720000	10600000	11300000	4450000	4490000	5700000	26500000	46300000	38000000
P22676	CALB2_HUMAN	CALB2	Calretinin	biological regulation;calcium ion homeostasis;cellular homeostasis;chemical homeostasis;homeostatic process;inorganic ion homeostasis;intracellular calcium ion homeostasis;intracellular chemical homeostasis;intracellular monoatomic cation homeostasis;intracellular monoatomic ion homeostasis;modulation of chemical synaptic transmission;monoatomic cation homeostasis;monoatomic ion homeostasis;neuro…	binding;calcium ion binding;calcium ion binding involved in regulation of cytosolic calcium ion concentration;calcium ion binding involved in regulation of presynaptic cytosolic calcium ion concentration;cation binding;ion binding;metal ion binding	anchoring junction;cell junction;cell projection;cell-cell junction;cellular anatomical entity;cytosol;dendrite;excitatory synapse;gap junction;intracellular membrane-bounded organelle;intracellular organelle;membrane-bounded organelle;neuron projection;nucleus;organelle;parallel fiber to Purkinje cell synapse;plasma membrane bounded cell projection;presynapse;synapse;terminal bouton	20.2185	19.5032	19.3562	20.8113	21.417	21.4923	21.5117	22.1363	21.9566	22.9098	22.7098	22.8802	1220000	743102	671126	1840000	2800000	2950000	2990000	4610000	4070000	7880000	6860000	7720000
Q00978	IRF9_HUMAN	IRF9	Interferon regulatory factor 9	aromatic compound biosynthetic process;biological process involved in interspecies interaction between organisms;biological regulation;biosynthetic process;cell surface receptor signaling pathway;cellular aromatic compound metabolic process;cellular biosynthetic process;cellular metabolic process;cellular nitrogen compound biosynthetic process;cellular nitrogen compound metabolic process;cellular…	binding;cis-regulatory region sequence-specific DNA binding;DNA binding;DNA-binding transcription factor activity;DNA-binding transcription factor activity, RNA polymerase II-specific;double-stranded DNA binding;nucleic acid binding;organic cyclic compound binding;RNA polymerase II cis-regulatory region sequence-specific DNA binding;RNA polymerase II transcription regulatory region sequence-speci…	cellular anatomical entity;chromatin;cytoplasm;cytosol;intracellular membrane-bounded organelle;intracellular organelle;ISGF3 complex;membrane-bounded organelle;nuclear protein-containing complex;nucleoplasm;nucleus;organelle;protein-containing complex;protein-DNA complex;RNA polymerase II transcription regulator complex;transcription regulator complex	17.6026	17.7628	17.0706	17.6733	18.0743	17.8986	17.9098	18.096	17.9541	19.6827	19.7469	19.8806	199024	222401	137641	209027	276007	244360	246258	280182	253938	841566	879830	965267
O43683	BUB1_HUMAN	BUB1	Mitotic checkpoint serine/threonine-protein kinase BUB1	apoptotic process;biological regulation;cell cycle checkpoint signaling;cell cycle process;cell death;cell division;cellular component organization;cellular component organization or biogenesis;cellular metabolic process;cellular process;centromeric sister chromatid cohesion;chromosome organization;chromosome segregation;intracellular signal transduction;meiotic sister chromatid cohesion;meiotic …	adenyl nucleotide binding;adenyl ribonucleotide binding;anion binding;ATP binding;binding;carbohydrate derivative binding;catalytic activity;catalytic activity, acting on a protein;heterocyclic compound binding;histone H2A kinase activity;histone kinase activity;histone modifying activity;ion binding;kinase activity;nucleoside phosphate binding;nucleotide binding;organic cyclic compound binding;p…	cellular anatomical entity;cytosol;intracellular membrane-bounded organelle;intracellular non-membrane-bounded organelle;intracellular organelle;kinetochore;membrane;membrane-bounded organelle;non-membrane-bounded organelle;nucleoplasm;nucleus;organelle;outer kinetochore;protein-containing complex;supramolecular complex	19.5507	19.9742	19.6535	18.9567	18.8565	19.0299	19.4624	19.4633	19.135	17.5264	17.5593	17.2671	767969	1030000	824676	508801	474639	535251	722358	722821	575703	188793	193145	157730
Q6IQ21	ZN770_HUMAN	ZNF770	Zinc finger protein 770	biological regulation;regulation of biological process;regulation of biosynthetic process;regulation of cellular biosynthetic process;regulation of cellular metabolic process;regulation of cellular process;regulation of DNA-templated transcription;regulation of gene expression;regulation of macromolecule biosynthetic process;regulation of macromolecule metabolic process;regulation of metabolic pr…	binding;cation binding;cis-regulatory region sequence-specific DNA binding;DNA binding;DNA-binding transcription activator activity;DNA-binding transcription activator activity, RNA polymerase II-specific;DNA-binding transcription factor activity;DNA-binding transcription factor activity, RNA polymerase II-specific;double-stranded DNA binding;ion binding;metal ion binding;nucleic acid binding;org…	cellular anatomical entity;intracellular membrane-bounded organelle;intracellular organelle;membrane-bounded organelle;nucleus;organelle	19.0298	19.2742	19.2925	19.2588	19.2288	19.2423	18.751	18.6376	18.5727	18.2478	17.735	17.7144	535233	634043	642149	627322	614377	620174	441187	407828	389898	311268	218163	215060
Q7Z6K3	PTAR1_HUMAN	PTAR1	Protein prenyltransferase alpha subunit repeat-containing protein 1		catalytic activity;catalytic activity, acting on a protein;prenyltransferase activity;protein prenyltransferase activity;transferase activity;transferase activity, transferring alkyl or aryl (other than methyl) groups	cellular anatomical entity;cytoplasm	20.1825	20.0821	20.0156	19.5789	19.5582	19.7182	19.8813	19.7774	19.788	19.1222	18.9611	18.9629	1190000	1110000	1060000	783120	772000	862516	965783	898663	905248	570618	510350	510965
O43734	CIKS_HUMAN	TRAF3IP2	E3 ubiquitin ligase TRAF3IP2	adaptive immune response;adaptive immune response based on somatic recombination of immune receptors built from immunoglobulin superfamily domains;anatomical structure development;animal organ development;apoptotic process;B cell activation;B cell affinity maturation;B cell apoptotic process;B cell differentiation;B cell homeostasis;B cell selection;biological regulation;body fluid secretion;CD40…	acyltransferase activity;aminoacyltransferase activity;binding;catalytic activity;catalytic activity, acting on a protein;protein binding;signaling receptor binding;transferase activity;ubiquitin protein ligase activity;ubiquitin-like protein ligase activity;ubiquitin-like protein transferase activity;ubiquitin-protein transferase activity	cellular anatomical entity;cytoplasmic vesicle;extrinsic component of cytoplasmic side of plasma membrane;extrinsic component of membrane;extrinsic component of plasma membrane;intracellular membrane-bounded organelle;intracellular organelle;intracellular vesicle;membrane-bounded organelle;nucleus;organelle;vesicle	19.9601	20.3321	20.2419	19.6475	19.6666	19.7655	19.5751	19.6828	19.6803	19.0417	19.0164	18.881	1020000	1320000	1240000	821277	832236	891242	781049	841604	840151	539655	530281	482789
Q96HE9	PRR11_HUMAN	PRR11	Proline-rich protein 11	biological regulation;regulation of biological process;regulation of cell cycle;regulation of cellular process		cellular anatomical entity;cytoplasm;intracellular membrane-bounded organelle;intracellular organelle;membrane;membrane-bounded organelle;nucleus;organelle	19.4865	19.8621	19.5709	19.1972	19.1541	19.0773	19.434	19.0618	19.1907	18.0152	17.9673	18.0682	734563	953017	778815	601099	583375	553163	708303	547234	598384	264915	256275	274843
Q9UBS4	DJB11_HUMAN	DNAJB11	DnaJ homolog subfamily B member 11	biological regulation;cellular aromatic compound metabolic process;cellular metabolic process;cellular nitrogen compound metabolic process;cellular process;heterocycle metabolic process;macromolecule metabolic process;macromolecule modification;metabolic process;mRNA metabolic process;mRNA modification;negative regulation of biological process;negative regulation of cell development;negative regu…	binding;misfolded protein binding;protein binding;signaling receptor binding;unfolded protein binding	cellular anatomical entity;endoplasmic reticulum;endoplasmic reticulum chaperone complex;endoplasmic reticulum lumen;endoplasmic reticulum protein-containing complex;extracellular space;intracellular membrane-bounded organelle;intracellular organelle;intracellular organelle lumen;intracellular protein-containing complex;membrane;membrane-bounded organelle;membrane-enclosed lumen;nucleus;organelle…	23.391	23.3239	23.3101	23.2125	23.3101	23.2506	23.6757	23.5522	23.48	23.7077	23.6649	23.6757	11000000	10500000	10400000	9720000	10400000	9980000	13400000	12300000	11700000	13700000	13300000	13400000
Q92623	TTC9A_HUMAN	TTC9	Tetratricopeptide repeat protein 9A	anatomical structure development;animal organ development;bone development;developmental process			21.2535	21.4923	21.2477	21.0359	21.0292	21.1206	21.5915	21.6096	21.3045	22.1704	22.1825	22.3565	2500000	2950000	2490000	2150000	2140000	2280000	3160000	3200000	2590000	4720000	4760000	5370000
Q9H467	CUED2_HUMAN	CUEDC2	CUE domain-containing protein 2	biological regulation;negative regulation of biological process;negative regulation of biosynthetic process;negative regulation of cellular biosynthetic process;negative regulation of cellular metabolic process;negative regulation of cellular process;negative regulation of cytokine production;negative regulation of cytokine production involved in immune response;negative regulation of cytokine pr…	binding;protein binding;ubiquitin binding;ubiquitin-like protein binding	cellular anatomical entity;cytosol;membrane;nuclear membrane;nucleoplasm;organelle membrane	20.4775	20.4375	20.6364	20.1457	20.4375	20.4576	20.8576	20.9098	20.5731	18.5064	18.1481	18.3259	1460000	1420000	1630000	1160000	1420000	1440000	1900000	1970000	1560000	372368	290493	328580
O95478	NSA2_HUMAN	NSA2	Ribosome biogenesis protein NSA2 homolog	cellular aromatic compound metabolic process;cellular metabolic process;cellular nitrogen compound metabolic process;cellular process;heterocycle metabolic process;macromolecule metabolic process;maturation of 5.8S rRNA;maturation of LSU-rRNA;metabolic process;ncRNA metabolic process;ncRNA processing;nitrogen compound metabolic process;nucleic acid metabolic process;nucleobase-containing compound…	binding;nucleic acid binding;organic cyclic compound binding;RNA binding	cellular anatomical entity;intracellular non-membrane-bounded organelle;intracellular organelle;non-membrane-bounded organelle;nucleolus;organelle;preribosome;preribosome, large subunit precursor;protein-containing complex;ribonucleoprotein complex	23.2535	23.417	22.9441	22.1673	22.1488	22.019	22.5498	22.5451	22.3348	21.2821	21.3101	21.1332	10000000	11200000	8070000	4710000	4650000	4250000	6140000	6120000	5290000	2550000	2600000	2300000
Q9H3S7	PTN23_HUMAN	PTPN23	Tyrosine-protein phosphatase non-receptor type 23	biological regulation;catabolic process;cell projection assembly;cell projection organization;cellular component assembly;cellular component organization;cellular component organization or biogenesis;cellular localization;cellular macromolecule localization;cellular metabolic process;cellular process;cilium assembly;cilium organization;dephosphorylation;early endosome to late endosome transport;e…	binding;catalytic activity;catalytic activity, acting on a protein;enzyme binding;hydrolase activity;hydrolase activity, acting on ester bonds;kinase binding;phosphatase activity;phosphoprotein phosphatase activity;phosphoric ester hydrolase activity;protein binding;protein kinase binding;protein tyrosine phosphatase activity	cellular anatomical entity;ciliary basal body;cytoplasm;cytoplasmic vesicle;cytosol;early endosome;endosome;extracellular exosome;extracellular membrane-bounded organelle;extracellular organelle;extracellular vesicle;intracellular membrane-bounded organelle;intracellular organelle;intracellular vesicle;membrane-bounded organelle;microtubule organizing center;nuclear body;nucleoplasm;nucleus;organ…	22.2036	22.1886	22.2621	22.3752	22.44	22.4298	22.4849	22.3321	22.5545	22.8858	22.9566	22.8576	4830000	4780000	5030000	5440000	5690000	5650000	5870000	5280000	6160000	7750000	8140000	7600000
Q96C00	ZBTB9_HUMAN	ZBTB9	Zinc finger and BTB domain-containing protein 9	biological regulation;regulation of biological process;regulation of biosynthetic process;regulation of cellular biosynthetic process;regulation of cellular metabolic process;regulation of cellular process;regulation of DNA-templated transcription;regulation of gene expression;regulation of macromolecule biosynthetic process;regulation of macromolecule metabolic process;regulation of metabolic pr…	binding;cation binding;cis-regulatory region sequence-specific DNA binding;DNA binding;DNA-binding transcription factor activity;DNA-binding transcription factor activity, RNA polymerase II-specific;double-stranded DNA binding;identical protein binding;ion binding;metal ion binding;nucleic acid binding;organic cyclic compound binding;protein binding;RNA polymerase II cis-regulatory region sequenc…	cellular anatomical entity;intracellular membrane-bounded organelle;intracellular organelle;membrane-bounded organelle;nucleus;organelle	18.2711	18.6214	18.1958	18.0825	18.0873	18.0975	17.6934	17.9252	17.9502	17.0011	17.0053	16.7141	316334	403286	300240	277575	278490	280482	211961	248895	253245	131174	131554	107509
Q13112	CAF1B_HUMAN	CHAF1B	Chromatin assembly factor 1 subunit B	cell cycle;cellular aromatic compound metabolic process;cellular component assembly;cellular component organization;cellular component organization or biogenesis;cellular metabolic process;cellular nitrogen compound metabolic process;cellular process;cellular response to stimulus;cellular response to stress;chromatin organization;chromatin remodeling;DNA damage response;DNA metabolic process;DNA …	binding;chromatin binding;histone binding;protein binding;protein-containing complex binding;unfolded protein binding	CAF-1 complex;cellular anatomical entity;chromatin;cytoplasm;intracellular membrane-bounded organelle;intracellular organelle;membrane-bounded organelle;nucleoplasm;nucleus;organelle;protein-containing complex;protein-DNA complex	22.1269	22.0459	21.8346	21.6006	21.4874	21.502	21.68	21.4676	21.5823	20.0426	20.4576	20.4476	4580000	4330000	3740000	3180000	2940000	2970000	3360000	2900000	3140000	1080000	1440000	1430000
O15484	CAN5_HUMAN	CAPN5	Calpain-5	biological regulation;cellular process;macromolecule metabolic process;metabolic process;nitrogen compound metabolic process;organic substance metabolic process;organonitrogen compound metabolic process;primary metabolic process;protein metabolic process;proteolysis;regulation of biological process;regulation of cellular process;signal transduction	calcium-dependent cysteine-type endopeptidase activity;catalytic activity;catalytic activity, acting on a protein;cysteine-type endopeptidase activity;cysteine-type peptidase activity;endopeptidase activity;hydrolase activity;peptidase activity	anchoring junction;cell junction;cell surface;cell-substrate junction;cellular anatomical entity;cytoplasm;extracellular exosome;extracellular membrane-bounded organelle;extracellular organelle;extracellular vesicle;focal adhesion;membrane-bounded organelle;organelle;synapse;vesicle	20.9243	20.7471	20.7471	21.2764	21.5685	21.5451	21.1825	21.3101	21.6409	22.5475	22.85	22.7512	1990000	1760000	1760000	2540000	3110000	3060000	2380000	2600000	3270000	6130000	7560000	7060000
Q6PIF6	MYO7B_HUMAN	MYO7B	Unconventional myosin-VIIb	actin filament organization;actin filament-based movement;actin filament-based process;actin filament-based transport;anatomical structure development;animal organ development;brush border assembly;cell differentiation;cellular component assembly;cellular component organization;cellular component organization or biogenesis;cellular developmental process;cellular localization;cellular process;cyto…	actin binding;actin filament binding;adenyl nucleotide binding;adenyl ribonucleotide binding;anion binding;ATP binding;ATP-dependent activity;binding;carbohydrate derivative binding;cytoskeletal motor activity;cytoskeletal protein binding;heterocyclic compound binding;ion binding;microfilament motor activity;nucleoside phosphate binding;nucleotide binding;organic cyclic compound binding;protein b…	actin cytoskeleton;actin-based cell projection;apical cytoplasm;brush border;cell projection;cellular anatomical entity;cluster of actin-based cell projections;cytoplasm;cytoskeleton;intracellular non-membrane-bounded organelle;intracellular organelle;membrane-bounded organelle;microvillus;myosin complex;non-membrane-bounded organelle;organelle;plasma membrane bounded cell projection;protein-cont…	22.0088	21.9707	21.9098	22.4118	22.5498	22.6209	22.695	22.4144	22.9459	23.5638	23.4425	23.3511	4220000	4110000	3940000	5580000	6140000	6450000	6790000	5590000	8080000	12400000	11400000	10700000
Q08477	CP4F3_HUMAN	CYP4F3	Cytochrome P450 4F3	arachidonic acid metabolic process;carboxylic acid catabolic process;carboxylic acid metabolic process;catabolic process;cellular catabolic process;cellular lipid catabolic process;cellular lipid metabolic process;cellular metabolic process;cellular process;fatty acid catabolic process;fatty acid derivative catabolic process;fatty acid derivative metabolic process;fatty acid metabolic process;fat…	20-aldehyde-leukotriene B4 20-monooxygenase activity;20-hydroxy-leukotriene B4 omega oxidase activity;aromatase activity;binding;catalytic activity;cation binding;fatty acid omega-hydroxylase activity;heme binding;ion binding;iron ion binding;leukotriene-B4 20-monooxygenase activity;long-chain fatty acid omega-1 hydroxylase activity;long-chain fatty acid omega-hydroxylase activity;metal ion bindi…	cellular anatomical entity;endoplasmic reticulum membrane;membrane;organelle membrane	18.8998	18.9213	18.6593	19.7472	20.5545	20.5069	19.9012	20.343	20.9388	22.5823	23.2243	23.3645	489125	496440	414014	880060	1540000	1490000	979184	1330000	2010000	6280000	9800000	10800000
Q9BUK6	MSTO1_HUMAN	MSTO1	Protein misato homolog 1	cellular component organization;cellular component organization or biogenesis;cellular process;localization;mitochondrion distribution;mitochondrion localization;mitochondrion organization;organelle localization;organelle organization		bounding membrane of organelle;cellular anatomical entity;cytoplasm;cytosol;intracellular membrane-bounded organelle;intracellular organelle;membrane;membrane-bounded organelle;mitochondrial membrane;mitochondrial outer membrane;mitochondrion;organelle;organelle membrane;organelle outer membrane;outer membrane	21.9243	21.9061	21.7265	21.4015	21.2006	21.4476	21.1946	21.2006	21.3211	20.8651	20.9812	20.953	3980000	3930000	3470000	2770000	2410000	2860000	2400000	2410000	2620000	1910000	2070000	2030000
P20815	CP3A5_HUMAN	CYP3A5	Cytochrome P450 3A5	aflatoxin metabolic process;alcohol metabolic process;alkaloid catabolic process;alkaloid metabolic process;biological regulation;carboxylic acid metabolic process;catabolic process;cellular catabolic process;cellular lipid metabolic process;cellular metabolic process;cellular nitrogen compound catabolic process;cellular nitrogen compound metabolic process;cellular process;demethylation;diterpeno…	aromatase activity;binding;catalytic activity;cation binding;estrogen 16-alpha-hydroxylase activity;heme binding;ion binding;iron ion binding;metal ion binding;monooxygenase activity;organic cyclic compound binding;oxidoreductase activity;oxidoreductase activity, acting on paired donors, with incorporation or reduction of molecular oxygen;oxidoreductase activity, acting on paired donors, with inc…	cellular anatomical entity;endoplasmic reticulum membrane;intracellular membrane-bounded organelle;intracellular organelle;membrane;membrane-bounded organelle;organelle;organelle membrane	16.9872	16.6458	17.1323	17.907	17.7713	18.0581	17.6882	17.4814	18.1475	19.4792	19.3611	19.4523	129910	102540	143662	245781	223721	272907	211200	182988	290372	730862	673395	717339
Q8IY37	DHX37_HUMAN	DHX37	Probable ATP-dependent RNA helicase DHX37	anatomical structure development;animal organ development;biological regulation;brain development;cellular aromatic compound metabolic process;cellular component assembly;cellular component biogenesis;cellular component organization;cellular component organization or biogenesis;cellular metabolic process;cellular nitrogen compound metabolic process;cellular process;developmental process;heterocyc…	adenyl nucleotide binding;adenyl ribonucleotide binding;anion binding;ATP binding;ATP hydrolysis activity;ATP-dependent activity;ATP-dependent activity, acting on RNA;binding;carbohydrate derivative binding;catalytic activity;catalytic activity, acting on a nucleic acid;catalytic activity, acting on RNA;helicase activity;heterocyclic compound binding;hydrolase activity;hydrolase activity, acting …	cellular anatomical entity;cytoplasm;intracellular non-membrane-bounded organelle;intracellular organelle;membrane;non-membrane-bounded organelle;nuclear membrane;nucleolus;nucleoplasm;organelle;organelle membrane;preribosome;protein-containing complex;ribonucleoprotein complex;small-subunit processome	21.8461	22.002	21.85	21.2821	21.2302	21.2933	21.4576	21.3156	21.5451	20.8876	20.9243	20.7955	3770000	4200000	3780000	2550000	2460000	2570000	2880000	2610000	3060000	1940000	1990000	1820000
Q15149	PLEC_HUMAN	PLEC	Plectin	actin cytoskeleton organization;actin filament organization;actin filament-based process;actomyosin contractile ring assembly actin filament organization;actomyosin structure organization;adherens junction organization;ameboidal-type cell migration;anatomical structure development;anatomical structure formation involved in morphogenesis;anatomical structure morphogenesis;biological regulation;bio…	actin binding;actin filament binding;ankyrin binding;binding;cadherin binding;cell adhesion molecule binding;cytoskeletal protein binding;dystroglycan binding;nucleic acid binding;organic cyclic compound binding;protein binding;protein self-association;protein-containing complex binding;RNA binding;structural constituent of cytoskeleton;structural constituent of muscle;structural molecule activity	anchoring junction;axon;bounding membrane of organelle;brush border;cell junction;cell projection;cell-substrate junction;cellular anatomical entity;cluster of actin-based cell projections;costamere;cytoplasm;cytoskeleton;cytosol;dendrite;extracellular exosome;extracellular membrane-bounded organelle;extracellular organelle;extracellular vesicle;focal adhesion;hemidesmosome;intermediate filament …	24.3444	24.5754	24.4041	24.5522	24.5105	24.4676	24.7745	24.7846	24.558	25.2353	25.4362	25.4457	21300000	25000000	22200000	24600000	23900000	23200000	28700000	28900000	24700000	39500000	45400000	45700000
Q9H008	LHPP_HUMAN	LHPP	Phospholysine phosphohistidine inorganic pyrophosphate phosphatase	cellular metabolic process;cellular process;dephosphorylation;metabolic process;phosphate-containing compound metabolic process;phosphorus metabolic process	binding;catalytic activity;cation binding;hydrolase activity;hydrolase activity, acting on acid anhydrides;hydrolase activity, acting on acid anhydrides, in phosphorus-containing anhydrides;hydrolase activity, acting on ester bonds;identical protein binding;inorganic diphosphate phosphatase activity;ion binding;metal ion binding;phosphatase activity;phosphoric ester hydrolase activity;protein bin…	cellular anatomical entity;cytosol;intracellular membrane-bounded organelle;intracellular organelle;membrane-bounded organelle;nuclear body;nuclear speck;nucleus;organelle	19.8621	20.2185	19.9459	20.4476	20.4775	20.5069	20.9316	20.9459	20.8191	21.5545	21.1015	21.1395	952984	1220000	1010000	1430000	1460000	1490000	2000000	2020000	1850000	3080000	2250000	2310000
Q07864	DPOE1_HUMAN	POLE	DNA polymerase epsilon catalytic subunit A	anatomical structure development;animal organ development;aromatic compound biosynthetic process;base-excision repair, gap-filling;biosynthetic process;cell cycle;cell cycle G1/S phase transition;cell cycle phase transition;cell cycle process;cellular aromatic compound metabolic process;cellular biosynthetic process;cellular metabolic process;cellular nitrogen compound biosynthetic process;cellul…	3'-5' exonuclease activity;3'-5'-DNA exonuclease activity;4 iron, 4 sulfur cluster binding;binding;catalytic activity;catalytic activity, acting on a nucleic acid;catalytic activity, acting on DNA;cation binding;chromatin binding;DNA binding;DNA exonuclease activity;DNA exonuclease activity, producing 5'-phosphomonoesters;DNA nuclease activity;DNA polymerase activity;DNA-directed DNA polymerase a…	catalytic complex;cellular anatomical entity;DNA polymerase complex;epsilon DNA polymerase complex;intracellular membrane-bounded organelle;intracellular organelle;intracellular protein-containing complex;membrane;membrane-bounded organelle;nuclear protein-containing complex;nucleoplasm;nucleus;organelle;plasma membrane;protein-containing complex;transferase complex;transferase complex, transferr…	22.0658	21.9459	22.0493	21.8876	21.7955	21.9243	21.7223	21.632	22.0054	20.9882	20.9672	20.9742	4390000	4040000	4340000	3880000	3640000	3980000	3460000	3250000	4210000	2080000	2050000	2060000
P57071	PRD15_HUMAN	PRDM15	PR domain zinc finger protein 15	biological regulation;metabolic process;methylation;negative regulation of biological process;negative regulation of cell communication;negative regulation of cellular process;negative regulation of intracellular signal transduction;negative regulation of MAPK cascade;negative regulation of response to stimulus;negative regulation of signal transduction;negative regulation of signaling;positive r…	binding;catalytic activity;cation binding;chromatin binding;cis-regulatory region sequence-specific DNA binding;DNA binding;DNA-binding transcription activator activity;DNA-binding transcription activator activity, RNA polymerase II-specific;DNA-binding transcription factor activity;DNA-binding transcription factor activity, RNA polymerase II-specific;double-stranded DNA binding;ion binding;metal…	cellular anatomical entity;intracellular membrane-bounded organelle;intracellular organelle;membrane-bounded organelle;nuclear body;nucleoplasm;nucleus;organelle	22.2155	22.1015	22.0918	21.895	21.85	21.9637	21.7056	21.9098	21.8538	21.2535	21.4324	21.2419	4870000	4500000	4470000	3900000	3780000	4090000	3420000	3940000	3790000	2500000	2830000	2480000
Q9UHV5	RPGFL_HUMAN	RAPGEFL1	Rap guanine nucleotide exchange factor-like 1	anatomical structure development;biological regulation;cellular process;developmental process;G protein-coupled receptor signaling pathway;intracellular signal transduction;nervous system development;Ras protein signal transduction;regulation of biological process;regulation of cellular process;signal transduction;small GTPase mediated signal transduction;system development	enzyme regulator activity;GTPase regulator activity;guanyl-nucleotide exchange factor activity;molecular function regulator activity;nucleoside-triphosphatase regulator activity	cellular anatomical entity;membrane;plasma membrane	18.0888	17.8712	18.0843	17.9988	17.8813	18.101	17.9587	17.905	18.1748	19.1552	19.1125	19.2196	278790	239754	277925	261920	241431	281144	254744	245442	295904	583821	566803	610499
Q8NI60	COQ8A_HUMAN	COQ8A	Atypical kinase COQ8A, mitochondrial	biosynthetic process;cellular biosynthetic process;cellular ketone metabolic process;cellular metabolic process;cellular process;ketone biosynthetic process;metabolic process;organic substance biosynthetic process;organic substance metabolic process;phosphate-containing compound metabolic process;phosphorus metabolic process;phosphorylation;quinone biosynthetic process;quinone metabolic process;s…	adenyl nucleotide binding;adenyl ribonucleotide binding;ADP binding;anion binding;ATP binding;binding;carbohydrate derivative binding;catalytic activity;heterocyclic compound binding;ion binding;kinase activity;nucleoside phosphate binding;nucleotide binding;organic cyclic compound binding;purine nucleotide binding;purine ribonucleoside triphosphate binding;purine ribonucleotide binding;ribonucle…	cellular anatomical entity;intracellular membrane-bounded organelle;intracellular organelle;membrane;membrane-bounded organelle;mitochondrion;organelle	23.391	23.1856	23.417	23.0156	23.119	23.0509	23.7077	23.7796	23.9672	23.8093	23.6096	23.6757	11000000	9540000	11200000	8480000	9110000	8690000	13700000	14400000	16400000	14700000	12800000	13400000
Q7Z7H5	TMED4_HUMAN	TMED4	Transmembrane emp24 domain-containing protein 4	biological regulation;cellular component organization;cellular component organization or biogenesis;cellular localization;cellular macromolecule localization;cellular process;endoplasmic reticulum to Golgi vesicle-mediated transport;establishment of localization;establishment of localization in cell;establishment of protein localization;Golgi organization;Golgi vesicle transport;intracellular pro…		cellular anatomical entity;coated vesicle;COPII-coated ER to Golgi transport vesicle;cytoplasmic vesicle;endoplasmic reticulum;endoplasmic reticulum membrane;endoplasmic reticulum-Golgi intermediate compartment;Golgi apparatus;intracellular membrane-bounded organelle;intracellular organelle;intracellular vesicle;membrane;membrane-bounded organelle;organelle;organelle membrane;vesicle	23.2821	23.239	23.2361	23.7182	23.5522	23.6757	23.6757	23.3778	23.5869	24.5463	24.3844	24.3444	10200000	9900000	9880000	13800000	12300000	13400000	13400000	10900000	12600000	24500000	21900000	21300000
Q6P4I2	WDR73_HUMAN	WDR73	WD repeat-containing protein 73	biological regulation;cellular component organization;cellular component organization or biogenesis;cellular process;cytoplasmic microtubule organization;cytoskeleton organization;microtubule cytoskeleton organization;microtubule-based process;negative regulation of apoptotic process;negative regulation of biological process;negative regulation of cellular process;negative regulation of programme…		cellular anatomical entity;cleavage furrow;cytosol;membrane;plasma membrane region;spindle pole	21.4775	21.632	20.9742	20.5731	20.3645	20.3211	20.2185	20.2302	19.77	19.3917	19.3284	19.1534	2920000	3250000	2060000	1560000	1350000	1310000	1220000	1230000	894056	687842	658323	583123
Q8TEA1	NSUN6_HUMAN	NSUN6	tRNA (cytosine(72)-C(5))-methyltransferase NSUN6	cellular aromatic compound metabolic process;cellular metabolic process;cellular nitrogen compound metabolic process;cellular process;heterocycle metabolic process;macromolecule metabolic process;macromolecule methylation;macromolecule modification;metabolic process;methylation;ncRNA metabolic process;ncRNA processing;nitrogen compound metabolic process;nucleic acid metabolic process;nucleobase-c…	binding;catalytic activity;catalytic activity, acting on a nucleic acid;catalytic activity, acting on a tRNA;catalytic activity, acting on RNA;methyltransferase activity;nucleic acid binding;organic cyclic compound binding;RNA binding;RNA methyltransferase activity;S-adenosylmethionine-dependent methyltransferase activity;transferase activity;transferase activity, transferring one-carbon groups;t…	cellular anatomical entity;cytoplasm;cytosol	23.2679	23.6649	23.2434	22.7975	22.7935	22.823	22.8346	22.823	22.7182	22.0493	22.1704	22.0292	10100000	13300000	9930000	7290000	7270000	7420000	7480000	7420000	6900000	4340000	4720000	4280000
O76031	CLPX_HUMAN	CLPX	ATP-dependent clpX-like chaperone, mitochondrial	ATP metabolic process;carbohydrate derivative metabolic process;cellular aromatic compound metabolic process;cellular metabolic process;cellular nitrogen compound metabolic process;cellular process;heterocycle metabolic process;macromolecule metabolic process;metabolic process;nitrogen compound metabolic process;nucleobase-containing compound metabolic process;nucleobase-containing small molecule…	adenyl nucleotide binding;adenyl ribonucleotide binding;anion binding;ATP binding;ATP hydrolysis activity;ATP-dependent activity;ATP-dependent protein folding chaperone;binding;carbohydrate derivative binding;catalytic activity;cation binding;enzyme activator activity;enzyme regulator activity;heterocyclic compound binding;hydrolase activity;hydrolase activity, acting on acid anhydrides;hydrolase…	catalytic complex;cellular anatomical entity;cytosol;endopeptidase Clp complex;intracellular membrane-bounded organelle;intracellular non-membrane-bounded organelle;intracellular organelle;intracellular organelle lumen;membrane;membrane-bounded organelle;membrane-enclosed lumen;mitochondrial endopeptidase Clp complex;mitochondrial inner membrane;mitochondrial matrix;mitochondrial membrane;mitocho…	23.7995	23.654	23.7077	23.4425	23.3778	23.391	23.6096	23.4676	23.5165	23.0173	22.9423	22.895	14600000	13200000	13700000	11400000	10900000	11000000	12800000	11600000	12000000	8490000	8060000	7800000
Q9UIF7	MUTYH_HUMAN	MUTYH	Adenine DNA glycosylase	base-excision repair;base-excision repair, AP site formation;biological regulation;cellular aromatic compound metabolic process;cellular metabolic process;cellular nitrogen compound metabolic process;cellular process;cellular response to stimulus;cellular response to stress;depurination;DNA damage response;DNA metabolic process;DNA modification;DNA repair;heterocycle metabolic process;macromolecu…	4 iron, 4 sulfur cluster binding;8-oxo-7,8-dihydroguanine DNA N-glycosylase activity;adenine/guanine mispair binding;binding;catalytic activity;catalytic activity, acting on a nucleic acid;catalytic activity, acting on DNA;cation binding;damaged DNA binding;DNA binding;DNA N-glycosylase activity;double-stranded DNA binding;hydrolase activity;hydrolase activity, acting on glycosyl bonds;hydrolase …	cellular anatomical entity;intracellular membrane-bounded organelle;intracellular organelle;membrane-bounded organelle;mitochondrion;nucleoplasm;nucleus;organelle	21.1206	21.1642	20.8191	20.9812	21.0756	21.2006	20.3752	20.5451	20.5356	20.417	20.417	20.417	2280000	2350000	1850000	2070000	2210000	2410000	1360000	1530000	1520000	1400000	1400000	1400000
Q6NZI2	CAVN1_HUMAN	CAVIN1	Caveolae-associated protein 1	aromatic compound biosynthetic process;biological regulation;biosynthetic process;cellular aromatic compound metabolic process;cellular biosynthetic process;cellular localization;cellular macromolecule localization;cellular metabolic process;cellular nitrogen compound biosynthetic process;cellular nitrogen compound metabolic process;cellular process;DNA-templated transcription;DNA-templated trans…	binding;identical protein binding;nucleic acid binding;organic cyclic compound binding;protein binding;RNA binding;rRNA binding;rRNA primary transcript binding	caveola;cellular anatomical entity;cytoplasm;cytosol;endoplasmic reticulum;intracellular membrane-bounded organelle;intracellular organelle;membrane;membrane microdomain;membrane raft;membrane-bounded organelle;mitochondrion;nucleoplasm;nucleus;organelle;plasma membrane;plasma membrane raft;plasma membrane region;protein-containing complex	20.9672	21.6006	21.0292	22.0559	22.2096	22.2564	22.3884	22.5285	22.1047	23.2288	23.5754	23.654	2050000	3180000	2140000	4360000	4850000	5010000	5490000	6050000	4510000	9830000	12500000	13200000
Q96SZ6	CK5P1_HUMAN	CDK5RAP1	Mitochondrial tRNA methylthiotransferase CDK5RAP1	anatomical structure development;animal organ development;biological regulation;biosynthetic process;brain development;cellular aromatic compound metabolic process;cellular biosynthetic process;cellular metabolic process;cellular nitrogen compound metabolic process;cellular process;developmental process;gene expression;heterocycle metabolic process;macromolecule biosynthetic process;macromolecule…	4 iron, 4 sulfur cluster binding;alkylthioltransferase activity;binding;catalytic activity;cation binding;enzyme binding;ion binding;iron-sulfur cluster binding;kinase binding;metal cluster binding;metal ion binding;methylthiotransferase activity;N6-isopentenyladenosine methylthiotransferase activity;protein binding;protein kinase binding;transferase activity;transferase activity, transferring su…	cellular anatomical entity;cytosol;intracellular membrane-bounded organelle;intracellular organelle;membrane-bounded organelle;mitochondrion;nucleoplasm;organelle	22.3376	22.741	22.3211	22.3962	22.3211	22.2792	22.0156	22.1395	21.9777	21.4576	21.4067	21.3645	5300000	7010000	5240000	5520000	5240000	5090000	4240000	4620000	4130000	2880000	2780000	2700000
P02792	FRIL_HUMAN	FTL	Ferritin light chain	cellular homeostasis;cellular process;chemical homeostasis;establishment of localization;homeostatic process;inorganic ion homeostasis;intracellular chemical homeostasis;intracellular iron ion homeostasis;intracellular monoatomic cation homeostasis;intracellular monoatomic ion homeostasis;intracellular sequestering of iron ion;iron ion transport;localization;maintenance of location;maintenance of…	binding;cation binding;ferric iron binding;ferrous iron binding;identical protein binding;ion binding;iron ion binding;metal ion binding;protein binding;sulfur compound binding;transition metal ion binding	autolysosome;autophagosome;azurophil granule lumen;cellular anatomical entity;cytoplasm;cytoplasmic vesicle lumen;cytosol;extracellular exosome;extracellular membrane-bounded organelle;extracellular organelle;extracellular region;extracellular vesicle;ferritin complex;intracellular ferritin complex;intracellular membrane-bounded organelle;intracellular organelle;intracellular organelle lumen;intr…	21.1765	20.417	19.8523	20.0821	19.9059	19.8197	20.85	21.0224	20.0559	24.0854	24.1488	24.4738	2370000	1400000	946528	1110000	982343	925414	1890000	2130000	1090000	17800000	18600000	23300000
Q6PL18	ATAD2_HUMAN	ATAD2	ATPase family AAA domain-containing protein 2	biological regulation;positive regulation of biological process;positive regulation of biosynthetic process;positive regulation of cellular biosynthetic process;positive regulation of cellular metabolic process;positive regulation of cellular process;positive regulation of DNA-templated transcription;positive regulation of macromolecule biosynthetic process;positive regulation of macromolecule me…	adenyl nucleotide binding;adenyl ribonucleotide binding;anion binding;ATP binding;ATP hydrolysis activity;binding;carbohydrate derivative binding;catalytic activity;chromatin binding;heterocyclic compound binding;histone binding;hydrolase activity;hydrolase activity, acting on acid anhydrides;hydrolase activity, acting on acid anhydrides, in phosphorus-containing anhydrides;ion binding;nucleoside…	cellular anatomical entity;extracellular exosome;extracellular membrane-bounded organelle;extracellular organelle;extracellular vesicle;intracellular membrane-bounded organelle;intracellular organelle;membrane-bounded organelle;nucleoplasm;nucleus;organelle;vesicle	22.1269	22.4118	22.1856	21.6364	21.7796	21.7675	22.3725	22.3101	22.3376	20.6971	20.7553	20.7553	4580000	5580000	4770000	3260000	3600000	3570000	5430000	5200000	5300000	1700000	1770000	1770000
Q9BV57	MTND_HUMAN	ADI1	Acireductone dioxygenase	alpha-amino acid biosynthetic process;alpha-amino acid metabolic process;amino acid biosynthetic process;amino acid metabolic process;amino acid salvage;aspartate family amino acid biosynthetic process;aspartate family amino acid metabolic process;biosynthetic process;carboxylic acid biosynthetic process;carboxylic acid metabolic process;cellular biosynthetic process;cellular metabolic compound s…	acireductone dioxygenase (Ni2+-requiring) activity;acireductone dioxygenase [iron(II)-requiring] activity;binding;catalytic activity;cation binding;dioxygenase activity;ion binding;iron ion binding;metal ion binding;nickel cation binding;oxidoreductase activity;oxidoreductase activity, acting on single donors with incorporation of molecular oxygen;oxidoreductase activity, acting on single donors …	cellular anatomical entity;cytoplasm;cytosol;intracellular membrane-bounded organelle;intracellular organelle;membrane;membrane-bounded organelle;nucleus;organelle;plasma membrane	24.9361	25.0691	24.8044	24.9803	24.9847	25.1135	24.4614	24.4041	24.4234	24.7441	24.7594	24.7338	32100000	35200000	29300000	33100000	33200000	36300000	23100000	22200000	22500000	28100000	28400000	27900000
Q7Z2K6	ERMP1_HUMAN	ERMP1	Endoplasmic reticulum metallopeptidase 1	biological regulation;cellular process;cellular response to chemical stimulus;cellular response to chemical stress;cellular response to oxidative stress;cellular response to stimulus;cellular response to stress;endoplasmic reticulum unfolded protein response;macromolecule metabolic process;metabolic process;nitrogen compound metabolic process;organic substance metabolic process;organonitrogen com…	binding;catalytic activity;catalytic activity, acting on a protein;cation binding;exopeptidase activity;hydrolase activity;ion binding;metal ion binding;metalloexopeptidase activity;metallopeptidase activity;peptidase activity	cellular anatomical entity;endoplasmic reticulum;endoplasmic reticulum membrane;intracellular membrane-bounded organelle;intracellular organelle;membrane;membrane-bounded organelle;organelle;organelle membrane	22.2764	22.4651	22.4041	22.9795	22.9829	23.0902	22.7119	22.7975	23.2155	23.9847	23.9495	23.9933	5080000	5790000	5550000	8270000	8290000	8930000	6870000	7290000	9740000	16600000	16200000	16700000
Q14315	FLNC_HUMAN	FLNC	Filamin-C	actin cytoskeleton organization;actin filament-based process;actomyosin structure organization;cellular component organization;cellular component organization or biogenesis;cellular process;cytoskeleton organization;organelle organization;sarcomere organization	actin binding;actin filament binding;ankyrin binding;binding;cytoskeletal protein binding;identical protein binding;protein binding;protein-containing complex binding	anchoring junction;cell junction;cell-substrate junction;cellular anatomical entity;costamere;cytoplasm;cytoskeleton;cytosol;focal adhesion;intercellular bridge;intracellular non-membrane-bounded organelle;intracellular organelle;membrane;non-membrane-bounded organelle;organelle;plasma membrane;sarcolemma;Z disc	18.4568	18.8802	18.3427	18.8048	18.9117	18.6008	19.6115	19.9298	19.1502	20.4476	20.9951	21.0559	359802	482520	332437	457950	493177	397570	801023	998775	581826	1430000	2090000	2180000
O14777	NDC80_HUMAN	NDC80	Kinetochore protein NDC80 homolog	attachment of mitotic spindle microtubules to kinetochore;attachment of spindle microtubules to kinetochore;biological regulation;cell cycle;cell cycle checkpoint signaling;cell cycle G2/M phase transition;cell cycle phase transition;cell cycle process;cell division;cell population proliferation;cellular component assembly;cellular component organization;cellular component organization or biogene…	binding;cyclin binding;identical protein binding;kinetochore adaptor activity;molecular adaptor activity;protein binding;protein-macromolecule adaptor activity	cellular anatomical entity;centrosome;chromosomal region;chromosome, centromeric region;cytosol;intracellular membrane-bounded organelle;intracellular non-membrane-bounded organelle;intracellular organelle;kinetochore;membrane;membrane-bounded organelle;microtubule organizing center;Ndc80 complex;non-membrane-bounded organelle;nucleoplasm;nucleus;organelle;outer kinetochore;protein-containing com…	20.6714	20.8876	20.953	20.6628	20.68	20.6364	20.9672	20.8034	20.6186	19.5633	19.3797	19.4097	1670000	1940000	2030000	1660000	1680000	1630000	2050000	1830000	1610000	774700	682137	696492
P48436	SOX9_HUMAN	SOX9	Transcription factor SOX-9	anatomical structure development;anatomical structure formation involved in morphogenesis;anatomical structure homeostasis;anatomical structure morphogenesis;animal organ development;animal organ morphogenesis;anterior head development;aortic valve morphogenesis;apoptotic process;aromatic compound biosynthetic process;astrocyte fate commitment;biological regulation;biomineral tissue development;b…	beta-catenin binding;bHLH transcription factor binding;binding;chromatin binding;cis-regulatory region sequence-specific DNA binding;DNA binding;DNA-binding transcription activator activity;DNA-binding transcription activator activity, RNA polymerase II-specific;DNA-binding transcription factor activity;DNA-binding transcription factor activity, RNA polymerase II-specific;DNA-binding transcriptio…	cellular anatomical entity;chromatin;intracellular membrane-bounded organelle;intracellular organelle;membrane-bounded organelle;nucleoplasm;nucleus;organelle;protein-containing complex;protein-DNA complex;transcription regulator complex	24.6811	24.6649	24.4551	24.4298	24.5754	24.558	24.6649	24.5926	24.4488	23.6209	23.4425	23.48	26900000	26600000	23000000	22600000	25000000	24700000	26600000	25300000	22900000	12900000	11400000	11700000
Q53GA4	PHLA2_HUMAN	PHLDA2	Pleckstrin homology-like domain family A member 2	anatomical structure development;anatomical structure morphogenesis;animal organ development;animal organ morphogenesis;apoptotic process;biological regulation;cell death;cellular process;developmental process;placenta development;positive regulation of apoptotic process;positive regulation of biological process;positive regulation of cellular process;positive regulation of programmed cell death;…	binding;lipid binding;phosphatidylinositol binding;phosphatidylinositol phosphate binding;phospholipid binding	cellular anatomical entity;cytoplasm;membrane	18.6653	18.8861	18.2986	17.6444	18.4063	18.0449	19.863	19.5268	19.3621	20.2764	19.7831	20.1079	415738	484475	322428	204881	347419	270428	953612	755357	673874	1270000	902212	1130000
P51957	NEK4_HUMAN	NEK4	Serine/threonine-protein kinase Nek4	biological regulation;cell cycle;cell division;cellular metabolic process;cellular process;cellular response to stimulus;cellular response to stress;DNA damage response;macromolecule metabolic process;macromolecule modification;metabolic process;mitotic cell cycle;nitrogen compound metabolic process;organic substance metabolic process;organonitrogen compound metabolic process;phosphate-containing…	adenyl nucleotide binding;adenyl ribonucleotide binding;anion binding;ATP binding;binding;carbohydrate derivative binding;catalytic activity;catalytic activity, acting on a protein;cation binding;heterocyclic compound binding;ion binding;kinase activity;manganese ion binding;metal ion binding;nucleoside phosphate binding;nucleotide binding;organic cyclic compound binding;phosphotransferase activi…	cellular anatomical entity;ciliary basal body;ciliary plasm;ciliary rootlet;ciliary transition zone;cytoplasm;cytoplasmic region;cytosol;microtubule organizing center;plasma membrane bounded cell projection cytoplasm	18.4427	18.5732	18.426	18.3737	18.601	18.5563	18.2426	18.1697	18.2472	17.7667	17.8501	17.5659	356302	390019	352183	339664	397610	385474	310149	294871	311129	222998	236267	194031
Q9H2P0	ADNP_HUMAN	ADNP	Activity-dependent neuroprotector homeobox protein	apoptotic process;behavior;biological regulation;cell communication;cell death;cell differentiation;cellular developmental process;cellular homeostasis;cellular process;cellular response to external stimulus;cellular response to extracellular stimulus;cellular response to stimulus;cGMP-mediated signaling;chemical homeostasis;cognition;cyclic-nucleotide-mediated signaling;developmental process;est…	amide binding;beta-catenin binding;beta-tubulin binding;binding;cation binding;chromatin binding;copper ion binding;cytoskeletal protein binding;DNA binding;DNA-binding transcription factor activity;DNA-binding transcription factor activity, RNA polymerase II-specific;double-stranded DNA binding;ion binding;metal ion binding;nucleic acid binding;organic cyclic compound binding;peptide binding;pro…	axon;cell body;cell projection;cellular anatomical entity;chromatin;dendrite;extracellular space;intracellular membrane-bounded organelle;intracellular organelle;membrane-bounded organelle;neuron projection;neuronal cell body;nuclear protein-containing complex;nucleus;organelle;plasma membrane bounded cell projection;protein-containing complex;protein-DNA complex;RNA polymerase II transcription r…	23.181	23.1426	22.9864	22.8191	22.8746	22.8895	22.7077	22.8014	22.7975	22.5356	22.5915	22.5892	9510000	9260000	8310000	7400000	7690000	7770000	6850000	7310000	7290000	6080000	6320000	6310000
Q9UK55	ZPI_HUMAN	SERPINA10	Protein Z-dependent protease inhibitor	anatomical structure development;animal organ development;animal organ regeneration;biological regulation;blood coagulation;coagulation;developmental process;gland development;hemostasis;liver development;liver regeneration;multicellular organismal process;regeneration;regulation of biological quality;regulation of body fluid levels	binding;carbohydrate derivative binding;endopeptidase inhibitor activity;endopeptidase regulator activity;enzyme inhibitor activity;enzyme regulator activity;glycosaminoglycan binding;heparin binding;molecular function inhibitor activity;molecular function regulator activity;peptidase inhibitor activity;peptidase regulator activity;serine-type endopeptidase inhibitor activity;sulfur compound bind…	cellular anatomical entity;endoplasmic reticulum lumen;extracellular exosome;extracellular membrane-bounded organelle;extracellular organelle;extracellular space;extracellular vesicle;intracellular organelle lumen;membrane-bounded organelle;membrane-enclosed lumen;organelle;organelle lumen;vesicle	16.3538	15.34	15.4227	16.7711	16.6138	15.8806	18.357	17.8597	18.4716	19.478	18.5352	18.4257	83752.5	41477.4	43922.5	111842	100287	60330.2	335740	237844	363510	730231	379889	352107
P10721	KIT_HUMAN	KIT	Mast/stem cell growth factor receptor Kit	actin cytoskeleton organization;actin filament-based process;ameboidal-type cell migration;anatomical structure development;animal organ development;associative learning;B cell activation;B cell differentiation;behavior;biological regulation;carbohydrate derivative metabolic process;cell activation;cell adhesion;cell chemotaxis;cell death;cell development;cell differentiation;cell migration;cell …	adenyl nucleotide binding;adenyl ribonucleotide binding;anion binding;ATP binding;binding;carbohydrate derivative binding;catalytic activity;catalytic activity, acting on a protein;cation binding;cytokine binding;enzyme binding;growth factor binding;heterocyclic compound binding;identical protein binding;ion binding;kinase activity;metal ion binding;molecular transducer activity;nucleoside phosph…	acrosomal vesicle;anchoring junction;cell junction;cell-cell junction;cellular anatomical entity;cytoplasmic side of membrane;cytoplasmic side of plasma membrane;cytoplasmic vesicle;external side of plasma membrane;extracellular space;fibrillar center;intracellular membrane-bounded organelle;intracellular organelle;intracellular vesicle;membrane;membrane-bounded organelle;organelle;plasma membran…	15.4225	16.0727	15.8069	19.3785	19.1053	19.463	12.9019	13.6538	11.8968	17.5579	16.9519	16.7218				681569	563972	722672				192957	126773	108088
Q11206	SIA4C_HUMAN	ST3GAL4	CMP-N-acetylneuraminate-beta-galactosamide-alpha-2,3-sialyltransferase 4	aminoglycan biosynthetic process;aminoglycan metabolic process;biological regulation;biosynthetic process;carbohydrate biosynthetic process;carbohydrate derivative biosynthetic process;carbohydrate derivative metabolic process;carbohydrate metabolic process;cellular biosynthetic process;cellular lipid metabolic process;cellular metabolic process;cellular process;cognition;glycolipid biosynthetic …	beta-D-galactosyl-(1->3)-N-acetyl-beta-D-galactosaminide alpha-2,3- sialyltransferase;beta-galactoside (CMP) alpha-2,3-sialyltransferase activity;catalytic activity;glycosyltransferase activity;N-acetyllactosaminide alpha-2,3-sialyltransferase activity;sialyltransferase activity;transferase activity	bounding membrane of organelle;cellular anatomical entity;extracellular region;Golgi cisterna membrane;Golgi membrane;membrane;organelle membrane	19.8848	19.4075	20.0426	20.9316	21.417	21.343	20.5545	20.5261	21.2185	23.2961	24.0935	24.002	968105	695400	1080000	2000000	2800000	2660000	1540000	1510000	2440000	10300000	17900000	16800000
P04920	B3A2_HUMAN	SLC4A2	Anion exchange protein 2	amelogenesis;anatomical structure development;anatomical structure formation involved in morphogenesis;anatomical structure morphogenesis;animal organ morphogenesis;bicarbonate transport;biological regulation;cell differentiation;cellular developmental process;cellular homeostasis;cellular process;chemical homeostasis;developmental process;developmental process involved in reproduction;digestive …	active monoatomic ion transmembrane transporter activity;active transmembrane transporter activity;antiporter activity;bicarbonate transmembrane transporter activity;bicarbonate:monoatomic anion antiporter activity;binding;chloride transmembrane transporter activity;chloride:bicarbonate antiporter activity;enzyme binding;inorganic anion transmembrane transporter activity;inorganic molecular entit…	anchoring junction;apical plasma membrane;basolateral plasma membrane;cell junction;cell-substrate junction;cellular anatomical entity;focal adhesion;membrane;plasma membrane;plasma membrane region	21.2477	21.9601	21.5404	20.6453	20.5451	20.5638	21.1395	21.1825	20.7223	18.7885	18.1514	18.2363	2490000	4080000	3050000	1640000	1530000	1550000	2310000	2380000	1730000	452799	291154	308794
Q6ZUM4	RHG27_HUMAN	ARHGAP27	Rho GTPase-activating protein 27	biological regulation;cellular process;endocytosis;establishment of localization;import into cell;localization;positive regulation of catalytic activity;positive regulation of GTPase activity;positive regulation of hydrolase activity;positive regulation of molecular function;receptor-mediated endocytosis;regulation of biological process;regulation of catalytic activity;regulation of cell communic…	binding;enzyme activator activity;enzyme regulator activity;GTPase activator activity;GTPase regulator activity;molecular function activator activity;molecular function regulator activity;nucleoside-triphosphatase regulator activity;protein binding;protein domain specific binding;SH3 domain binding	cellular anatomical entity;cytoplasm;cytosol;membrane	20.8269	20.8191	20.7634	20.8113	20.9672	20.9812	21.2535	21.0292	21.0691	21.3962	21.4375	21.3592	1860000	1850000	1780000	1840000	2050000	2070000	2500000	2140000	2200000	2760000	2840000	2690000
Q96GN5	CDA7L_HUMAN	CDCA7L	Cell division cycle-associated 7-like protein	biological regulation;positive regulation of biological process;positive regulation of cell population proliferation;positive regulation of cellular process;regulation of biological process;regulation of biosynthetic process;regulation of cell population proliferation;regulation of cellular biosynthetic process;regulation of cellular metabolic process;regulation of cellular process;regulation of …		cellular anatomical entity;cytosol;fibrillar center;intracellular membrane-bounded organelle;intracellular non-membrane-bounded organelle;intracellular organelle;membrane-bounded organelle;non-membrane-bounded organelle;nucleolus;nucleoplasm;nucleus;organelle	19.2054	19.165	19.0476	18.6641	18.4264	18.0795	18.4423	18.7254	17.9706	14.9119	13.7807	13.0194	604497	587794	541881	415384	352297	276995	356195	433407	256851
Q96L50	LLR1_HUMAN	LRR1	Leucine-rich repeat protein 1	biological regulation;cellular process;macromolecule metabolic process;macromolecule modification;metabolic process;nitrogen compound metabolic process;organic substance metabolic process;organonitrogen compound metabolic process;post-translational protein modification;primary metabolic process;protein metabolic process;protein modification by small protein conjugation;protein modification by sma…		cellular anatomical entity;cytosol;intracellular membrane-bounded organelle;intracellular organelle;membrane-bounded organelle;nucleus;organelle	19.5362	19.1813	19.8487	18.897	18.8932	19.0957	18.8185	18.7492	19.3127	16.9846	16.3334	16.2845	760285	594485	944211	488174	486882	560258	462299	440633	651159	129678	82575.2	79821.3
Q99728	BARD1_HUMAN	BARD1	BRCA1-associated RING domain protein 1	anatomical structure homeostasis;biological regulation;cell cycle checkpoint signaling;cell cycle process;cellular aromatic compound metabolic process;cellular metabolic process;cellular nitrogen compound metabolic process;cellular process;cellular response to abiotic stimulus;cellular response to environmental stimulus;cellular response to ionizing radiation;cellular response to radiation;cellul…	acyltransferase activity;aminoacyltransferase activity;binding;catalytic activity;catalytic activity, acting on a protein;cation binding;enzyme binding;identical protein binding;ion binding;kinase binding;metal ion binding;nucleic acid binding;organic cyclic compound binding;protein binding;protein dimerization activity;protein heterodimerization activity;protein homodimerization activity;RNA bin…	BRCA1-A complex;BRCA1-B complex;BRCA1-BARD1 complex;BRCA1-C complex;catalytic complex;cellular anatomical entity;cytoplasm;cytoplasmic ribonucleoprotein granule;intracellular membrane-bounded organelle;intracellular non-membrane-bounded organelle;intracellular organelle;intracellular protein-containing complex;membrane-bounded organelle;non-membrane-bounded organelle;nuclear body;nuclear protein-…	20.5069	20.0559	20.343	20.417	20.2185	20.3857	20.2066	20.1457	20.2419	19.1621	19.218	19.1048	1490000	1090000	1330000	1400000	1220000	1370000	1210000	1160000	1240000	586644	609798	563795
Q6P4Q7	CNNM4_HUMAN	CNNM4	Metal transporter CNNM4	anatomical structure development;biomineral tissue development;cellular homeostasis;chemical homeostasis;developmental process;enamel mineralization;establishment of localization;homeostatic process;inorganic ion homeostasis;intracellular chemical homeostasis;intracellular monoatomic cation homeostasis;intracellular monoatomic ion homeostasis;localization;magnesium ion homeostasis;magnesium ion t…	inorganic cation transmembrane transporter activity;inorganic molecular entity transmembrane transporter activity;magnesium ion transmembrane transporter activity;metal ion transmembrane transporter activity;monoatomic cation transmembrane transporter activity;monoatomic ion transmembrane transporter activity;salt transmembrane transporter activity;sodium ion transmembrane transporter activity;tr…	basolateral plasma membrane;cellular anatomical entity;membrane;plasma membrane;plasma membrane region;protein-containing complex	21.3101	21.1946	21.2243	21.5638	21.4726	21.4118	21.4273	21.3592	21.3321	22.0658	22.343	22.2419	2600000	2400000	2450000	3100000	2910000	2790000	2820000	2690000	2640000	4390000	5320000	4960000
P51178	PLCD1_HUMAN	PLCD1	1-phosphatidylinositol 4,5-bisphosphate phosphodiesterase delta-1	biological regulation;calcium ion transmembrane import into cytosol;calcium ion transmembrane transport;calcium ion transport;catabolic process;cellular lipid metabolic process;cellular metabolic process;cellular process;establishment of localization;glycerolipid metabolic process;glycerophospholipid metabolic process;inorganic cation transmembrane transport;inorganic ion transmembrane transport;…	anion binding;binding;calcium ion binding;catalytic activity;cation binding;GTPase activating protein binding;hydrolase activity;hydrolase activity, acting on ester bonds;ion binding;lipase activity;lipid binding;metal ion binding;phosphatidylinositol binding;phosphatidylinositol bisphosphate binding;phosphatidylinositol phosphate binding;phosphatidylinositol phospholipase C activity;phosphatidyl…	cellular anatomical entity;cytoplasm;extracellular exosome;extracellular membrane-bounded organelle;extracellular organelle;extracellular vesicle;membrane;membrane-bounded organelle;organelle;plasma membrane;vesicle	18.8961	18.405	18.6338	18.9924	18.9283	18.9187	19.2396	19.0005	19.2773	20.0821	19.8818	19.8735	487857	347105	406756	521516	498870	495545	618991	524464	635399	1110000	966072	960561
Q8N5V2	NGEF_HUMAN	NGEF	Ephexin-1	anatomical structure development;biological regulation;cell differentiation;cell surface receptor signaling pathway;cellular developmental process;cellular process;developmental process;enzyme-linked receptor protein signaling pathway;ephrin receptor signaling pathway;negative regulation of biological process;negative regulation of cell projection organization;negative regulation of cellular comp…	enzyme regulator activity;GTPase regulator activity;guanyl-nucleotide exchange factor activity;molecular function regulator activity;nucleoside-triphosphatase regulator activity	cellular anatomical entity;cytosol;growth cone;membrane;site of polarized growth	18.9913	19.2377	18.7509	19.4723	19.5473	19.3777	19.4218	19.746	19.5723	20.3857	20.6628	20.7056	521143	618179	441149	727338	766146	681202	702335	879317	779541	1370000	1660000	1710000
Q9UBN6	TR10D_HUMAN	TNFRSF10D	Tumor necrosis factor receptor superfamily member 10D	apoptotic process;biological regulation;cell death;cellular process;negative regulation of apoptotic process;negative regulation of biological process;negative regulation of cellular process;negative regulation of programmed cell death;programmed cell death;regulation of apoptotic process;regulation of biological process;regulation of cellular process;regulation of programmed cell death;signal tr…	binding;molecular transducer activity;protein binding;signaling receptor activity;TRAIL binding;transmembrane signaling receptor activity	cell surface;cellular anatomical entity;membrane;plasma membrane	18.0918	18.6125	18.7349	19.5298	19.5454	19.2519	19.5069	19.6747	19.4984	20.4676	20.2764	20.6453	279361	400801	436288	756952	765168	624319	745031	836886	740608	1450000	1270000	1640000
P13726	TF_HUMAN	F3	Tissue factor	activation of blood coagulation via clotting cascade;activation of cysteine-type endopeptidase activity involved in apoptotic process;activation of plasma proteins involved in acute inflammatory response;biological regulation;blood coagulation;cell surface receptor signaling pathway;cellular process;coagulation;cytokine-mediated signaling pathway;hemostasis;macromolecule metabolic process;metabol…	binding;cytokine receptor activity;enzyme binding;immune receptor activity;lipid binding;molecular transducer activity;phospholipid binding;protease binding;protein binding;signaling receptor activity;transmembrane signaling receptor activity	catalytic complex;cell surface;cellular anatomical entity;collagen-containing extracellular matrix;external encapsulating structure;external side of plasma membrane;extracellular matrix;extracellular space;membrane;peptidase complex;plasma membrane;protein-containing complex;serine-type peptidase complex;side of membrane	18.7747	18.1844	18.0484	19.0764	19.136	18.9258	19.2269	19.6134	19.0327	20.5069	21.002	20.9316	448500	297895	271088	552807	576122	497996	613574	802114	536289	1490000	2100000	2000000
O15195	VILL_HUMAN	VILL	Villin-like protein	actin filament capping;actin filament organization;actin filament severing;actin filament-based process;actin polymerization or depolymerization;barbed-end actin filament capping;biological regulation;cellular component organization;cellular component organization or biogenesis;cellular process;negative regulation of actin filament depolymerization;negative regulation of actin filament polymeriza…	actin binding;actin filament binding;anion binding;binding;cytoskeletal protein binding;ion binding;lipid binding;phosphatidylinositol binding;phosphatidylinositol bisphosphate binding;phosphatidylinositol phosphate binding;phosphatidylinositol-4,5-bisphosphate binding;phospholipid binding;protein binding;protein-containing complex binding;structural constituent of cytoskeleton;structural molecul…	actin cytoskeleton;cellular anatomical entity;cytoplasm;cytoskeleton;intracellular non-membrane-bounded organelle;intracellular organelle;non-membrane-bounded organelle;organelle	20.4972	20.6886	20.2302	21.1825	21.1825	21.1079	20.8346	21.0156	20.7634	22.0592	22.0789	22.0088	1480000	1690000	1230000	2380000	2380000	2260000	1870000	2120000	1780000	4370000	4430000	4220000
P21589	5NTD_HUMAN	NT5E	5'-nucleotidase	adenosine biosynthetic process;adenosine metabolic process;ADP catabolic process;ADP metabolic process;AMP catabolic process;AMP metabolic process;anatomical structure homeostasis;aromatic compound biosynthetic process;aromatic compound catabolic process;ATP metabolic process;biological regulation;biosynthetic process;calcium ion homeostasis;carbohydrate derivative biosynthetic process;carbohydra…	5'-deoxynucleotidase activity;5'-nucleotidase activity;binding;catalytic activity;cation binding;GMP 5'-nucleotidase activity;heterocyclic compound binding;hydrolase activity;hydrolase activity, acting on ester bonds;identical protein binding;IMP 5'-nucleotidase activity;ion binding;metal ion binding;nucleoside phosphate binding;nucleotidase activity;nucleotide binding;organic cyclic compound bin…	cell surface;cellular anatomical entity;cytosol;external side of plasma membrane;extracellular exosome;extracellular membrane-bounded organelle;extracellular organelle;extracellular vesicle;membrane;membrane-bounded organelle;nucleoplasm;organelle;plasma membrane;side of membrane;vesicle	20.7715	20.5451	20.5356	20.8651	20.9742	20.8876	20.9459	20.7876	20.7634	21.8191	21.5823	21.7836	1790000	1530000	1520000	1910000	2060000	1940000	2020000	1810000	1780000	3700000	3140000	3610000
Q8N6R0	EFNMT_HUMAN	METTL13	eEF1A lysine and N-terminal methyltransferase	biological regulation;metabolic process;methylation;negative regulation of biological process;negative regulation of biosynthetic process;negative regulation of cell cycle;negative regulation of cell cycle G1/S phase transition;negative regulation of cell cycle phase transition;negative regulation of cell cycle process;negative regulation of cellular biosynthetic process;negative regulation of ce…	catalytic activity;catalytic activity, acting on a protein;lysine N-methyltransferase activity;methyltransferase activity;N-methyltransferase activity;protein methyltransferase activity;protein-lysine N-methyltransferase activity;S-adenosylmethionine-dependent methyltransferase activity;transferase activity;transferase activity, transferring one-carbon groups	cellular anatomical entity;cytoplasm;cytosol;intracellular membrane-bounded organelle;intracellular organelle;membrane-bounded organelle;mitochondrion;nucleus;organelle	23.0071	22.8727	22.9637	22.7594	22.7675	22.8633	22.4298	22.48	22.6276	22.3045	22.5189	22.3962	8430000	7680000	8180000	7100000	7140000	7630000	5650000	5850000	6480000	5180000	6010000	5520000
Q92796	DLG3_HUMAN	DLG3	Disks large homolog 3	anatomical structure morphogenesis;anterograde trans-synaptic signaling;biological regulation;cell adhesion;cell communication;cell-cell adhesion;cell-cell signaling;cellular localization;cellular macromolecule localization;cellular process;chemical synaptic transmission;developmental process;establishment of planar polarity;establishment of tissue polarity;establishment or maintenance of apical/…	binding;enzyme binding;kinase binding;phosphatase binding;protein binding;ubiquitin protein ligase binding;ubiquitin-like protein ligase binding	adherens junction;AMPA glutamate receptor complex;anchoring junction;basolateral plasma membrane;bicellular tight junction;cell junction;cell projection;cell-cell junction;cellular anatomical entity;cytosol;extracellular space;glutamatergic synapse;ionotropic glutamate receptor complex;membrane;membrane protein complex;monoatomic ion channel complex;neuromuscular junction;neuron projection;neurot…	23.5165	23.5983	23.4041	23.5285	23.5638	23.4425	23.8858	23.8385	23.6431	24.1253	24.0275	24.1095	12000000	12700000	11100000	12100000	12400000	11400000	15500000	15000000	13100000	18300000	17100000	18100000
P21980	TGM2_HUMAN	TGM2	Protein-glutamine gamma-glutamyltransferase 2	anatomical structure development;anatomical structure formation involved in morphogenesis;anatomical structure morphogenesis;animal organ development;apoptotic cell clearance;biological regulation;biosynthetic process;bone development;branching involved in salivary gland morphogenesis;calcium ion homeostasis;catecholamine secretion;catecholamine transport;cellular biosynthetic process;cellular co…	acyltransferase activity;acyltransferase activity, transferring groups other than amino-acyl groups;aminoacyltransferase activity;anion binding;binding;calcium ion binding;carbohydrate derivative binding;catalytic activity;catalytic activity, acting on a protein;cation binding;GTP binding;guanyl nucleotide binding;guanyl ribonucleotide binding;heterocyclic compound binding;histone dopaminyltransf…	anchoring junction;cell junction;cell-substrate junction;cellular anatomical entity;chromatin;collagen-containing extracellular matrix;cytosol;endoplasmic reticulum;external encapsulating structure;extracellular exosome;extracellular matrix;extracellular membrane-bounded organelle;extracellular organelle;extracellular vesicle;focal adhesion;intracellular membrane-bounded organelle;intracellular o…	18.4756	18.5323	18.5603	19.3073	19.2624	19.4656	18.8302	18.6627	19.007	20.2535	20.5915	20.7056	364518	379122	386538	648757	628872	723997	466073	414982	526856	1250000	1580000	1710000
Q9UJK0	TSR3_HUMAN	TSR3	18S rRNA aminocarboxypropyltransferase	cellular aromatic compound metabolic process;cellular metabolic process;cellular nitrogen compound metabolic process;cellular process;enzyme-directed rRNA pseudouridine synthesis;heterocycle metabolic process;macromolecule metabolic process;macromolecule modification;maturation of SSU-rRNA;metabolic process;ncRNA metabolic process;ncRNA processing;nitrogen compound metabolic process;nucleic acid …	18S rRNA aminocarboxypropyltransferase activity;binding;catalytic activity;catalytic activity, acting on a nucleic acid;catalytic activity, acting on a rRNA;catalytic activity, acting on RNA;cation binding;ion binding;S-adenosyl-L-methionine binding;sulfur compound binding;transferase activity;transferase activity, transferring alkyl or aryl (other than methyl) groups	cellular anatomical entity;cytosol	20.1206	20.3538	20.3321	19.4321	19.2837	19.4579	19.7512	19.4662	19.779	18.5965	18.1953	18.5724	1140000	1340000	1320000	707352	638234	720136	882477	724281	899678	396386	300141	389800
Q9Y620	RA54B_HUMAN	RAD54B	DNA repair and recombination protein RAD54B	cell cycle process;cellular aromatic compound metabolic process;cellular metabolic process;cellular nitrogen compound metabolic process;cellular process;cellular response to stimulus;cellular response to stress;determination of adult lifespan;DNA damage response;DNA metabolic process;DNA recombination;DNA repair;double-strand break repair;double-strand break repair via homologous recombination;he…	adenyl nucleotide binding;adenyl ribonucleotide binding;anion binding;ATP binding;ATP-dependent activity;ATP-dependent activity, acting on DNA;ATP-dependent activity, acting on RNA;ATP-dependent chromatin remodeler activity;binding;carbohydrate derivative binding;catalytic activity;catalytic activity, acting on a nucleic acid;catalytic activity, acting on DNA;catalytic activity, acting on RNA;DNA…	cellular anatomical entity;intracellular membrane-bounded organelle;intracellular organelle;membrane-bounded organelle;nucleus;organelle	19.6963	19.8881	20.0559	19.6763	19.7154	19.7117	19.6805	19.8931	19.7044	18.5021	18.2944	18.0064	849498	970294	1090000	837853	860857	858668	840276	973690	854289	371273	321492	263316
O76054	S14L2_HUMAN	SEC14L2	SEC14-like protein 2	biological regulation;positive regulation of biological process;positive regulation of biosynthetic process;positive regulation of cellular biosynthetic process;positive regulation of cellular metabolic process;positive regulation of cellular process;positive regulation of DNA-templated transcription;positive regulation of macromolecule biosynthetic process;positive regulation of macromolecule me…	binding;heterocyclic compound binding;lipid binding;organic cyclic compound binding;phospholipid binding;small molecule binding;vitamin binding;vitamin E binding	cellular anatomical entity;cytoplasm;cytosol;extracellular exosome;extracellular membrane-bounded organelle;extracellular organelle;extracellular vesicle;intracellular membrane-bounded organelle;intracellular organelle;membrane-bounded organelle;nucleoplasm;nucleus;organelle;vesicle	20.417	20.5823	20.2185	20.7876	20.5731	20.7223	20.7056	20.8034	20.8191	21.5261	21.8764	21.9061	1400000	1570000	1220000	1810000	1560000	1730000	1710000	1830000	1850000	3020000	3850000	3930000
Q00653	NFKB2_HUMAN	NFKB2	Nuclear factor NF-kappa-B p100 subunit	adaptive immune response;adaptive immune response based on somatic recombination of immune receptors built from immunoglobulin superfamily domains;anatomical structure development;anatomical structure formation involved in morphogenesis;animal organ development;biological process involved in interspecies interaction between organisms;biological regulation;canonical NF-kappaB signal transduction;c…	binding;cis-regulatory region sequence-specific DNA binding;DNA binding;DNA-binding transcription activator activity;DNA-binding transcription activator activity, RNA polymerase II-specific;DNA-binding transcription factor activity;DNA-binding transcription factor activity, RNA polymerase II-specific;double-stranded DNA binding;nucleic acid binding;organic cyclic compound binding;RNA polymerase I…	Bcl3/NF-kappaB2 complex;cellular anatomical entity;chromatin;cytoplasm;cytosol;I-kappaB/NF-kappaB complex;intracellular membrane-bounded organelle;intracellular organelle;intracellular protein-containing complex;membrane-bounded organelle;nucleoplasm;nucleus;organelle;protein-containing complex;protein-DNA complex	21.5356	21.7056	21.654	21.8576	21.9777	22.0292	21.953	22.0625	22.019	22.4451	22.7553	22.7756	3040000	3420000	3300000	3800000	4130000	4280000	4060000	4380000	4250000	5710000	7080000	7180000
Q8N4Y2	EFC4A_HUMAN	CRACR2B	EF-hand calcium-binding domain-containing protein 4A	biological regulation;calcium ion transport;establishment of localization;localization;metal ion transport;monoatomic cation transport;monoatomic ion transport;organic substance transport;regulation of biological process;regulation of calcium ion transport;regulation of localization;regulation of metal ion transport;regulation of monoatomic ion transport;regulation of store-operated calcium entry…	binding;calcium ion binding;cation binding;ion binding;metal ion binding	cellular anatomical entity;cytoplasm	16.8626	17.0408	17.5057	17.9964	18.3565	17.5648	19.049	18.8829	18.7033	18.8203	18.7426	18.9657	119166	134834	186102	261493	335617	193874	542408	483421	426825	462894	438609	511970
Q8IZW8	TENS4_HUMAN	TNS4	Tensin-4	cellular localization;cellular macromolecule localization;cellular process;localization;macromolecule localization;protein localization	actin binding;binding;cytoskeletal protein binding;protein binding	anchoring junction;cell junction;cell-substrate junction;cellular anatomical entity;cytoskeleton;cytosol;focal adhesion;intracellular non-membrane-bounded organelle;intracellular organelle;non-membrane-bounded organelle;organelle	22.6736	23.417	22.5961	22.417	22.3619	22.3936	22.5592	22.68	22.0691	20.2989	20.1332	20.1825	6690000	11200000	6340000	5600000	5390000	5510000	6180000	6720000	4400000	1290000	1150000	1190000
P10586	PTPRF_HUMAN	PTPRF	Receptor-type tyrosine-protein phosphatase F	anatomical structure development;biological regulation;cell adhesion;cell migration;cell motility;cell projection organization;cell surface receptor signaling pathway;cell-cell adhesion;cell-cell adhesion via plasma-membrane adhesion molecules;cellular component organization;cellular component organization or biogenesis;cellular metabolic process;cellular process;cellular response to stimulus;cel…	binding;carbohydrate derivative binding;catalytic activity;catalytic activity, acting on a protein;cell adhesion molecule binding;chondroitin sulfate proteoglycan binding;glycosaminoglycan binding;heparin binding;hydrolase activity;hydrolase activity, acting on ester bonds;molecular transducer activity;phosphatase activity;phosphoprotein phosphatase activity;phosphoric ester hydrolase activity;pr…	cell body;cell projection;cellular anatomical entity;extracellular exosome;extracellular membrane-bounded organelle;extracellular organelle;extracellular vesicle;membrane;membrane-bounded organelle;neuron projection;neuronal cell body;organelle;plasma membrane;plasma membrane bounded cell projection;vesicle	22.4247	22.2066	21.8651	22.4751	22.265	22.2214	22.6606	22.5333	22.4067	23.7286	23.5522	23.5404	5630000	4840000	3820000	5830000	5040000	4890000	6630000	6070000	5560000	13900000	12300000	12200000
Q5T7W7	TSTD2_HUMAN	TSTD2	Thiosulfate sulfurtransferase/rhodanese-like domain-containing protein 2				17.6716	17.5013	17.7961	18.7653	18.8462	19.1214	17.5835	17.0148	17.6502	16.8578	17.1819	16.7684	208770	185534	227593	445583	471258	570330	196415	132419	205709	118770	148688	111632
Q9BQB6	VKOR1_HUMAN	VKORC1	Vitamin K epoxide reductase complex subunit 1	anatomical structure development;animal organ development;biological regulation;blood coagulation;bone development;cellular ketone metabolic process;cellular metabolic process;cellular process;coagulation;developmental process;fat-soluble vitamin metabolic process;hemostasis;macromolecule metabolic process;macromolecule modification;metabolic process;multicellular organismal process;nitrogen comp…	binding;catalytic activity;oxidoreductase activity;oxidoreductase activity, acting on CH or CH2 groups;oxidoreductase activity, acting on CH or CH2 groups, disulfide as acceptor;quinone binding;vitamin-K-epoxide reductase (warfarin-insensitive) activity;vitamin-K-epoxide reductase (warfarin-sensitive) activity	cellular anatomical entity;endoplasmic reticulum;endoplasmic reticulum membrane;intracellular membrane-bounded organelle;intracellular organelle;membrane;membrane-bounded organelle;organelle;organelle membrane	21.2821	21.4067	21.2477	21.1269	21.1765	21.4118	20.0951	20.5356	20.5731	20.2764	20.6096	20.5165	2550000	2780000	2490000	2290000	2370000	2790000	1120000	1520000	1560000	1270000	1600000	1500000
Q05932	FOLC_HUMAN	FPGS	Folylpolyglutamate synthase, mitochondrial	alpha-amino acid metabolic process;amide metabolic process;amino acid metabolic process;anatomical structure development;animal organ development;animal organ regeneration;aromatic compound biosynthetic process;biosynthetic process;carboxylic acid metabolic process;cell population proliferation;cellular aromatic compound metabolic process;cellular biosynthetic process;cellular metabolic process;c…	acid-amino acid ligase activity;adenyl nucleotide binding;adenyl ribonucleotide binding;anion binding;ATP binding;binding;carbohydrate derivative binding;catalytic activity;cation binding;heterocyclic compound binding;ion binding;ligase activity;ligase activity, forming carbon-nitrogen bonds;metal ion binding;nucleoside phosphate binding;nucleotide binding;organic cyclic compound binding;purine n…	cellular anatomical entity;cytoplasm;cytosol;intracellular membrane-bounded organelle;intracellular organelle;intracellular organelle lumen;membrane;membrane-bounded organelle;membrane-enclosed lumen;mitochondrial inner membrane;mitochondrial matrix;mitochondrial membrane;mitochondrion;organelle;organelle inner membrane;organelle lumen;organelle membrane	21.2535	21.4375	21.4476	20.8113	20.895	20.9024	20.8576	21.1704	21.0559	20.2877	20.2185	20.1079	2500000	2840000	2860000	1840000	1950000	1960000	1900000	2360000	2180000	1280000	1220000	1130000
P49005	DPOD2_HUMAN	POLD2	DNA polymerase delta subunit 2	aromatic compound biosynthetic process;biosynthetic process;cellular aromatic compound metabolic process;cellular biosynthetic process;cellular metabolic process;cellular nitrogen compound biosynthetic process;cellular nitrogen compound metabolic process;cellular process;cellular response to stimulus;cellular response to stress;DNA biosynthetic process;DNA damage response;DNA metabolic process;DN…	binding;DNA binding;nucleic acid binding;organic cyclic compound binding	catalytic complex;cellular anatomical entity;delta DNA polymerase complex;DNA polymerase complex;intracellular membrane-bounded organelle;intracellular organelle;intracellular protein-containing complex;membrane-bounded organelle;nuclear protein-containing complex;nucleoplasm;nucleus;organelle;protein-containing complex;transferase complex;transferase complex, transferring phosphorus-containing g…	23.4298	23.5522	23.2821	23.1596	23.0609	23.0999	23.1488	23.1627	23.1612	22.6865	22.6992	22.7077	11300000	12300000	10200000	9370000	8750000	8990000	9300000	9390000	9380000	6750000	6810000	6850000
P17844	DDX5_HUMAN	DDX5	Probable ATP-dependent RNA helicase DDX5	alternative mRNA splicing, via spliceosome;androgen receptor signaling pathway;apoptotic signaling pathway;aromatic compound biosynthetic process;aromatic compound catabolic process;biological regulation;biosynthetic process;BMP signaling pathway;catabolic process;cell differentiation;cell surface receptor signaling pathway;cellular aromatic compound metabolic process;cellular biosynthetic proces…	adenyl nucleotide binding;adenyl ribonucleotide binding;anion binding;ATP binding;ATP hydrolysis activity;ATP-dependent activity;ATP-dependent activity, acting on RNA;binding;calcium-dependent protein binding;calmodulin binding;carbohydrate derivative binding;catalytic activity;catalytic activity, acting on a nucleic acid;catalytic activity, acting on RNA;chromatin binding;DNA-binding transcripti…	catalytic complex;catalytic step 2 spliceosome;cellular anatomical entity;cytoplasm;cytosol;extracellular exosome;extracellular membrane-bounded organelle;extracellular organelle;extracellular vesicle;intracellular membrane-bounded organelle;intracellular non-membrane-bounded organelle;intracellular organelle;membrane;membrane-bounded organelle;non-membrane-bounded organelle;nuclear body;nuclear …	27.2077	27.1984	27.17	26.7517	26.7645	26.7771	27.17	27.1015	26.8385	25.9562	26.0691	25.8552	155000000	154000000	151000000	113000000	114000000	115000000	151000000	144000000	120000000	65100000	70400000	60700000
P10644	KAP0_HUMAN	PRKAR1A	cAMP-dependent protein kinase type I-alpha regulatory subunit	actin cytoskeleton organization;actin filament-based process;actomyosin structure organization;adenylate cyclase-activating G protein-coupled receptor signaling pathway;adenylate cyclase-modulating G protein-coupled receptor signaling pathway;anatomical structure formation involved in morphogenesis;biological regulation;cardiac muscle cell proliferation;cell population proliferation;cellular comp…	adenyl nucleotide binding;adenyl ribonucleotide binding;anion binding;binding;cAMP binding;cAMP-dependent protein kinase inhibitor activity;cAMP-dependent protein kinase regulator activity;carbohydrate derivative binding;cyclic nucleotide binding;enzyme binding;enzyme inhibitor activity;enzyme regulator activity;heterocyclic compound binding;ion binding;kinase binding;kinase inhibitor activity;ki…	cAMP-dependent protein kinase complex;catalytic complex;cell junction;cellular anatomical entity;centrosome;ciliary base;cytoplasm;cytoplasmic vesicle;cytosol;endosome;glutamatergic synapse;intracellular membrane-bounded organelle;intracellular organelle;intracellular protein-containing complex;intracellular vesicle;late endosome;membrane;membrane microdomain;membrane raft;membrane-bounded organe…	23.0156	22.8404	22.8288	22.4972	22.2621	22.1825	22.4676	22.2066	22.1079	21.6929	21.6971	21.5638	8480000	7510000	7450000	5920000	5030000	4760000	5800000	4840000	4520000	3390000	3400000	3100000
Q8IZ52	CHSS2_HUMAN	CHPF	Chondroitin sulfate synthase 2	aminoglycan biosynthetic process;aminoglycan metabolic process;biosynthetic process;carbohydrate derivative biosynthetic process;carbohydrate derivative metabolic process;cellular biosynthetic process;cellular metabolic process;cellular process;chondroitin sulfate biosynthetic process;chondroitin sulfate metabolic process;glycosaminoglycan biosynthetic process;glycosaminoglycan metabolic process;…	acetylgalactosaminyltransferase activity;binding;catalytic activity;cation binding;glucuronosyl-N-acetylgalactosaminyl-proteoglycan 4-beta-N-acetylgalactosaminyltransferase activity;glucuronosyltransferase activity;glycosyltransferase activity;hexosyltransferase activity;ion binding;metal ion binding;N-acetylgalactosaminyl-proteoglycan 3-beta-glucuronosyltransferase activity;transferase activity;…	bounding membrane of organelle;cellular anatomical entity;cytosol;Golgi cisterna membrane;Golgi membrane;intracellular organelle lumen;membrane;membrane-enclosed lumen;mitochondrial matrix;organelle lumen;organelle membrane	18.0556	17.7067	18.0753	18.062	18.2428	18.3025	17.3105	16.9701	17.1708	17.6125	17.5213	17.6401	272445	213923	276185	273651	310199	323308	162544	128385	147548	200391	188116	204261
Q12959	DLG1_HUMAN	DLG1	Disks large homolog 1	actin cytoskeleton organization;actin filament organization;actin filament polymerization;actin filament-based process;actin polymerization or depolymerization;amyloid precursor protein metabolic process;anatomical structure development;anatomical structure morphogenesis;animal organ morphogenesis;anterograde trans-synaptic signaling;astral microtubule organization;bicellular tight junction assem…	binding;cadherin binding;catalytic activity;catalytic activity, acting on a protein;cell adhesion molecule binding;channel regulator activity;cytoskeletal protein binding;enzyme binding;guanylate kinase activity;hydrolase activity;hydrolase activity, acting on ester bonds;ion channel regulator activity;kinase activity;kinase binding;L27 domain binding;molecular adaptor activity;molecular function…	adherens junction;anchoring junction;apical plasma membrane;basement membrane;basolateral plasma membrane;bicellular tight junction;cell junction;cell projection;cell projection membrane;cell-cell contact zone;cell-cell junction;cellular anatomical entity;collagen-containing extracellular matrix;cytoplasm;cytoplasmic side of membrane;cytoplasmic side of plasma membrane;cytosol;endoplasmic reticul…	22.8014	22.7035	22.7492	23.0359	22.9847	22.9171	23.2346	23.1426	23.002	23.5638	23.3778	23.3645	7310000	6830000	7050000	8600000	8300000	7920000	9870000	9260000	8400000	12400000	10900000	10800000
Q8N4T4	ARG39_HUMAN	ARHGEF39	Rho guanine nucleotide exchange factor 39	biological regulation;positive regulation of biological process;positive regulation of cell migration;positive regulation of cell motility;positive regulation of cellular process;positive regulation of locomotion;regulation of biological process;regulation of cell migration;regulation of cell motility;regulation of cellular process;regulation of locomotion	enzyme regulator activity;GTPase regulator activity;guanyl-nucleotide exchange factor activity;molecular function regulator activity;nucleoside-triphosphatase regulator activity	cellular anatomical entity;membrane;plasma membrane	18.3379	18.3228	17.986	17.9554	18.0994	17.9836	17.3643	17.609	17.8002	16.7204	15.9415	16.3604	331326	327871	259612	254161	280851	259188	168728	199906	228244	107977	62929.9	84133.3
P61020	RAB5B_HUMAN	RAB5B	Ras-related protein Rab-5B	antigen processing and presentation;biological regulation;cellular component organization;cellular component organization or biogenesis;cellular localization;cellular macromolecule localization;cellular process;endocytosis;endosome organization;establishment of localization;establishment of localization in cell;establishment of protein localization;immune system process;import into cell;intracell…	anion binding;binding;carbohydrate derivative binding;catalytic activity;G protein activity;GDP binding;GTP binding;GTPase activity;GTP-dependent protein binding;guanyl nucleotide binding;guanyl ribonucleotide binding;heterocyclic compound binding;hydrolase activity;hydrolase activity, acting on acid anhydrides;hydrolase activity, acting on acid anhydrides, in phosphorus-containing anhydrides;ion…	bounding membrane of organelle;cellular anatomical entity;cytoplasmic vesicle;cytoplasmic vesicle membrane;early endosome;early endosome membrane;endocytic vesicle;endomembrane system;endosome;endosome membrane;exocytic vesicle membrane;extracellular exosome;extracellular membrane-bounded organelle;extracellular organelle;extracellular vesicle;intracellular membrane-bounded organelle;intracellula…	23.0393	22.7776	22.7013	23.0886	22.9171	22.8404	23.2679	23.1379	22.9933	23.9406	23.867	23.8288	8620000	7190000	6820000	8920000	7920000	7510000	10100000	9230000	8350000	16100000	15300000	14900000
P42695	CNDD3_HUMAN	NCAPD3	Condensin-2 complex subunit D3	biological regulation;cell cycle process;cell division;cellular component organization;cellular component organization or biogenesis;cellular process;chromosome condensation;chromosome organization;chromosome organization involved in meiotic cell cycle;meiotic cell cycle process;meiotic chromosome condensation;mitotic cell cycle process;mitotic chromosome condensation;organelle organization;posit…	binding;histone binding;methylated histone binding;methylation-dependent protein binding;modification-dependent protein binding;protein binding	cellular anatomical entity;chromatin;chromosomal region;chromosome;chromosome, centromeric region;condensed chromosome;condensed chromosome, centromeric region;condensed nuclear chromosome;condensin complex;heterochromatin;intracellular non-membrane-bounded organelle;intracellular organelle;membrane;non-membrane-bounded organelle;nuclear chromosome;nucleoplasm;organelle;pericentric heterochromati…	21.6714	21.8876	21.743	20.9672	21.3045	21.2593	21.6364	21.7098	21.5069	20.1332	20.2535	20.1946	3340000	3880000	3510000	2050000	2590000	2510000	3260000	3430000	2980000	1150000	1250000	1200000
Q8IV36	HID1_HUMAN	HID1	Protein HID1			cellular anatomical entity;cytoplasm;cytoplasmic microtubule;cytoplasmic side of Golgi membrane;cytoplasmic side of membrane;cytosol;extracellular exosome;extracellular membrane-bounded organelle;extracellular organelle;extracellular vesicle;Golgi apparatus;Golgi apparatus subcompartment;Golgi cisterna;Golgi medial cisterna;Golgi trans cisterna;intracellular membrane-bounded organelle;intracellul…	17.0581	17.2055	17.3082	18.538	18.788	18.7221	18.4333	17.8446	18.5967	19.8496	19.5808	19.6489	136460	151142	162293	380635	452647	432429	353979	235375	396420	944761	784145	822044
Q9H9A6	LRC40_HUMAN	LRRC40	Leucine-rich repeat-containing protein 40	biological regulation;cellular process;regulation of biological process;regulation of cellular process;signal transduction		cellular anatomical entity;membrane	22.7574	22.6693	22.6714	22.6843	22.6971	22.714	22.5522	22.5261	22.6342	22.3752	22.4526	22.44	7090000	6670000	6680000	6740000	6800000	6880000	6150000	6040000	6510000	5440000	5740000	5690000
Q96DZ1	ERLEC_HUMAN	ERLEC1	Endoplasmic reticulum lectin 1	biological regulation;catabolic process;cellular localization;cellular macromolecule localization;cellular process;cellular response to stimulus;cellular response to stress;endoplasmic reticulum to cytosol transport;endoplasmic reticulum unfolded protein response;ERAD pathway;establishment of localization;establishment of localization in cell;establishment of protein localization;intracellular pr…	binding;protein binding;unfolded protein binding	cellular anatomical entity;endoplasmic reticulum lumen;endoplasmic reticulum quality control compartment;intracellular organelle lumen;membrane-enclosed lumen;organelle lumen	20.5731	20.8269	20.6714	20.714	20.7796	20.6186	20.9742	20.8346	20.9098	21.5117	21.4273	21.7389	1560000	1860000	1670000	1720000	1800000	1610000	2060000	1870000	1970000	2990000	2820000	3500000
Q5T5X7	BEND3_HUMAN	BEND3	BEN domain-containing protein 3	biological regulation;cellular aromatic compound metabolic process;cellular component assembly;cellular component organization;cellular component organization or biogenesis;cellular metabolic process;cellular nitrogen compound metabolic process;cellular process;chromatin organization;chromatin remodeling;DNA alkylation;DNA metabolic process;DNA methylation;DNA modification;epigenetic regulation o…	binding;DNA binding;double-stranded DNA binding;nucleic acid binding;organic cyclic compound binding;rDNA binding;sequence-specific DNA binding;sequence-specific double-stranded DNA binding	cellular anatomical entity;chromatin;heterochromatin;intracellular non-membrane-bounded organelle;intracellular organelle;non-membrane-bounded organelle;nucleolus;nucleoplasm;organelle;protein-containing complex;protein-DNA complex	19.2089	19.4176	19.3267	18.9564	19.1205	18.9009	18.8879	18.9745	19.01	18.2632	17.8046	17.8779	605958	700272	657538	508668	569970	489494	485082	515110	527933	314601	228939	240868
Q9H4H8	FA83D_HUMAN	FAM83D	Protein FAM83D	biological regulation;cell differentiation;cell division;cell migration;cell motility;cell population proliferation;cellular developmental process;cellular localization;cellular macromolecule localization;cellular process;chromosome localization;developmental process;epithelial to mesenchymal transition;establishment of chromosome localization;establishment of localization;establishment of locali…	binding;cytoskeletal protein binding;enzyme binding;kinase binding;kinesin binding;microtubule binding;protein binding;protein kinase binding;tubulin binding	cellular anatomical entity;cytoplasm;cytoskeleton;cytosol;intercellular bridge;intracellular non-membrane-bounded organelle;intracellular organelle;microtubule cytoskeleton;mitotic spindle;mitotic spindle pole;non-membrane-bounded organelle;organelle;spindle;spindle pole	21.2243	20.9024	20.714	20.7634	20.8802	20.9812	20.4273	20.1704	20.6714	19.6133	19.7063	19.4924	2450000	1960000	1720000	1780000	1930000	2070000	1410000	1180000	1670000	802051	855457	737548
O60313	OPA1_HUMAN	OPA1	Dynamin-like GTPase OPA1, mitochondrial	anatomical structure formation involved in morphogenesis;apoptotic process;axo-dendritic transport;axonal transport;axonal transport of mitochondrion;biological regulation;carbohydrate derivative metabolic process;cell death;cellular aromatic compound metabolic process;cellular component assembly;cellular component organization;cellular component organization or biogenesis;cellular localization;c…	anion binding;binding;carbohydrate derivative binding;cardiolipin binding;catalytic activity;cation binding;cytoskeletal protein binding;GTP binding;GTPase activity;guanyl nucleotide binding;guanyl ribonucleotide binding;heterocyclic compound binding;hydrolase activity;hydrolase activity, acting on acid anhydrides;hydrolase activity, acting on acid anhydrides, in phosphorus-containing anhydrides;…	axon cytoplasm;bounding membrane of organelle;cell projection;cellular anatomical entity;cytoplasm;cytoplasmic region;cytosol;dendrite;intracellular membrane-bounded organelle;intracellular organelle;intracellular organelle lumen;membrane;membrane-bounded organelle;membrane-enclosed lumen;microtubule;mitochondrial crista;mitochondrial inner membrane;mitochondrial intermembrane space;mitochondrial…	23.9933	24.0691	24.217	24.2891	24.3101	24.3239	24.4984	24.3511	24.5225	24.6375	24.6431	24.604	16700000	17600000	19500000	20500000	20800000	21000000	23700000	21400000	24100000	26100000	26200000	25500000
Q9UBK8	MTRR_HUMAN	MTRR	Methionine synthase reductase	alpha-amino acid biosynthetic process;alpha-amino acid catabolic process;alpha-amino acid metabolic process;amide metabolic process;amino acid biosynthetic process;amino acid catabolic process;amino acid metabolic process;aspartate family amino acid biosynthetic process;aspartate family amino acid metabolic process;biological regulation;biosynthetic process;carboxylic acid biosynthetic process;ca…	[methionine synthase] reductase activity;adenyl nucleotide binding;anion binding;binding;carbohydrate derivative binding;catalytic activity;FAD binding;flavin adenine dinucleotide binding;FMN binding;heterocyclic compound binding;ion binding;NADP binding;NADPH binding;NADPH-hemoprotein reductase activity;nucleoside phosphate binding;nucleotide binding;organic cyclic compound binding;oxidoreductas…	cellular anatomical entity;cytoskeleton;cytosol;intermediate filament cytoskeleton;intracellular non-membrane-bounded organelle;intracellular organelle;non-membrane-bounded organelle;nucleoplasm;organelle	21.0756	20.8113	21.2066	20.8802	20.7715	20.8576	20.9171	20.8191	20.9243	19.8521	19.9303	20.002	2210000	1840000	2420000	1930000	1790000	1900000	1980000	1850000	1990000	946414	999126	1050000
Q99435	NELL2_HUMAN	NELL2	Protein kinase C-binding protein NELL2	cellular homeostasis;fertilization;homeostatic process;neuron cellular homeostasis;reproductive process	binding;calcium ion binding;carbohydrate derivative binding;cation binding;enzyme binding;glycosaminoglycan binding;heparin binding;ion binding;kinase binding;metal ion binding;protein binding;protein kinase binding;protein kinase C binding;sulfur compound binding	cellular anatomical entity;cytoplasm;extracellular region;extracellular space	19.0783	19.3602	18.7897	18.793	18.5725	18.6204	18.3367	18.2612	18.0945	17.8873	17.6952	17.9755	553538	672999	453171	454210	389829	402999	331047	314164	279881	242451	212226	257721
P18564	ITB6_HUMAN	ITGB6	Integrin beta-6	anatomical structure development;anatomical structure morphogenesis;animal organ development;biological process involved in interspecies interaction between organisms;biological regulation;biomineral tissue development;biosynthetic process;bone development;bronchiole development;cell activation;cell adhesion;cell adhesion mediated by integrin;cell differentiation;cell morphogenesis;cell surface r…	binding;cation binding;cell adhesion molecule binding;exogenous protein binding;integrin binding;ion binding;metal ion binding;molecular function activator activity;molecular function regulator activity;protein binding;protein-containing complex binding;signaling receptor binding;virus receptor activity	anchoring junction;cell junction;cell surface;cell-substrate junction;cellular anatomical entity;centrosome;external side of plasma membrane;focal adhesion;integrin alphav-beta6 complex;integrin complex;membrane;membrane protein complex;microtubule organizing center;nucleoplasm;plasma membrane;plasma membrane protein complex;plasma membrane signaling receptor complex;protein complex involved in c…	19.5855	19.6837	19.4924	20.9024	20.7876	20.7876	19.6462	20.0821	19.8761	21.6453	21.7013	21.7512	786737	842118	737574	1960000	1810000	1810000	820554	1110000	962297	3280000	3410000	3530000
Q96SN8	CK5P2_HUMAN	CDK5RAP2	CDK5 regulatory subunit-associated protein 2	anatomical structure development;animal organ development;biological regulation;brain development;cell cycle process;cell differentiation;cellular component assembly;cellular component organization;cellular component organization or biogenesis;cellular developmental process;cellular process;centriole assembly;centriole replication;centrosome cycle;chromosome segregation;cytoskeleton organization;…	binding;calmodulin binding;cytoskeletal protein binding;DNA binding;double-stranded DNA binding;enzyme binding;gamma-tubulin binding;kinase binding;microtubule binding;nucleic acid binding;organic cyclic compound binding;protein binding;protein kinase binding;protein-containing complex binding;sequence-specific DNA binding;sequence-specific double-stranded DNA binding;transcription cis-regulatory…	cell junction;cellular anatomical entity;centrosome;cytoplasm;cytoskeleton;cytosol;extracellular exosome;extracellular membrane-bounded organelle;extracellular organelle;extracellular vesicle;Golgi apparatus;intracellular membrane-bounded organelle;intracellular non-membrane-bounded organelle;intracellular organelle;membrane-bounded organelle;microtubule;microtubule end;microtubule organizing cen…	19.6754	19.5017	19.5649	19.2556	19.2857	19.4144	19.5596	19.2978	19.1667	18.4009	18.4462	18.2178	837319	742339	775570	625909	639125	698741	772727	644481	588511	346116	357153	304860
Q9NQT8	KI13B_HUMAN	KIF13B	Kinesin-like protein KIF13B	biological regulation;cell activation;cellular localization;cellular macromolecule localization;cellular process;cytoskeleton-dependent intracellular transport;establishment of localization;establishment of localization in cell;establishment of protein localization;immune system process;intracellular transport;leukocyte activation;localization;lymphocyte activation;macromolecule localization;micr…	14-3-3 protein binding;adenyl nucleotide binding;adenyl ribonucleotide binding;anion binding;ATP binding;ATP hydrolysis activity;ATP-dependent activity;binding;carbohydrate derivative binding;catalytic activity;cytoskeletal motor activity;cytoskeletal protein binding;enzyme binding;heterocyclic compound binding;hydrolase activity;hydrolase activity, acting on acid anhydrides;hydrolase activity, a…	axon;cell projection;cellular anatomical entity;cytoplasm;kinesin complex;microtubule;microtubule associated complex;neuron projection;plasma membrane bounded cell projection;polymeric cytoskeletal fiber;protein-containing complex;supramolecular complex;supramolecular fiber;supramolecular polymer	20.0951	20.1946	19.9044	20.3857	20.3962	20.2877	20.5638	20.5261	20.3645	20.9098	20.7955	20.8346	1120000	1200000	981364	1370000	1380000	1280000	1550000	1510000	1350000	1970000	1820000	1870000
P35900	K1C20_HUMAN	KRT20	Keratin, type I cytoskeletal 20	apoptotic process;biological regulation;cell communication;cell death;cell differentiation;cellular component organization;cellular component organization or biogenesis;cellular developmental process;cellular process;cellular response to external stimulus;cellular response to extracellular stimulus;cellular response to nutrient levels;cellular response to starvation;cellular response to stimulus;…	structural constituent of cytoskeleton;structural molecule activity	cellular anatomical entity;cytoplasm;cytoskeleton;cytosol;intermediate filament;intermediate filament cytoskeleton;intracellular non-membrane-bounded organelle;intracellular organelle;non-membrane-bounded organelle;organelle;polymeric cytoskeletal fiber;supramolecular complex;supramolecular fiber;supramolecular polymer	26.1035	26.2838	25.9912	26.5565	26.4723	26.4953	26.6595	26.4984	26.3083	27.2353	27.1984	27.1984	72100000	81700000	66700000	98700000	93100000	94600000	106000000	94800000	83100000	158000000	154000000	154000000
Q9Y2Z2	MTO1_HUMAN	MTO1	Protein MTO1 homolog, mitochondrial	biosynthetic process;cellular aromatic compound metabolic process;cellular biosynthetic process;cellular metabolic process;cellular nitrogen compound metabolic process;cellular process;gene expression;heterocycle metabolic process;macromolecule biosynthetic process;macromolecule metabolic process;macromolecule methylation;macromolecule modification;metabolic process;methylation;mitochondrial gene…	anion binding;binding;flavin adenine dinucleotide binding;heterocyclic compound binding;ion binding;nucleic acid binding;nucleoside phosphate binding;nucleotide binding;organic cyclic compound binding;RNA binding;small molecule binding	cellular anatomical entity;cytosol;intracellular membrane-bounded organelle;intracellular organelle;membrane-bounded organelle;mitochondrion;organelle	20.85	20.68	20.7715	20.5638	20.5915	20.6886	20.4273	20.4476	20.6886	19.8927	19.9601	19.7107	1890000	1680000	1790000	1550000	1580000	1690000	1410000	1430000	1690000	973393	1020000	858060
Q13685	AAMP_HUMAN	AAMP	Angio-associated migratory cell protein	anatomical structure formation involved in morphogenesis;angiogenesis;biological regulation;cell differentiation;cell migration;cell motility;cellular developmental process;cellular process;developmental process;muscle cell migration;positive regulation of biological process;positive regulation of cell migration;positive regulation of cell motility;positive regulation of cellular process;positive…	binding;carbohydrate derivative binding;glycosaminoglycan binding;heparin binding;sulfur compound binding	cell surface;cellular anatomical entity;cytoskeleton;cytosol;intercellular bridge;intracellular non-membrane-bounded organelle;intracellular organelle;membrane;microtubule cytoskeleton;non-membrane-bounded organelle;organelle;plasma membrane	21.8307	22.0459	21.714	21.2243	21.1332	21.1886	21.5356	21.6276	21.5356	20.4576	20.6453	20.4576	3730000	4330000	3440000	2450000	2300000	2390000	3040000	3240000	3040000	1440000	1640000	1440000
Q9BV44	THUM3_HUMAN	THUMPD3	tRNA (guanine(6)-N(2))-methyltransferase THUMP3	cellular aromatic compound metabolic process;cellular metabolic process;cellular nitrogen compound metabolic process;cellular process;heterocycle metabolic process;macromolecule metabolic process;macromolecule methylation;macromolecule modification;metabolic process;methylation;ncRNA metabolic process;ncRNA processing;nitrogen compound metabolic process;nucleic acid metabolic process;nucleobase-c…	binding;catalytic activity;catalytic activity, acting on a nucleic acid;catalytic activity, acting on a tRNA;catalytic activity, acting on RNA;methyltransferase activity;nucleic acid binding;organic cyclic compound binding;RNA binding;RNA methyltransferase activity;S-adenosylmethionine-dependent methyltransferase activity;transferase activity;transferase activity, transferring one-carbon groups;t…	cellular anatomical entity;cytoplasm;cytosol;intracellular non-membrane-bounded organelle;intracellular organelle;non-membrane-bounded organelle;nucleolus;organelle	23.0459	23.391	23.0105	22.8802	22.8327	22.895	22.5961	22.7389	22.6584	22.2332	22.3699	22.265	8660000	11000000	8450000	7720000	7470000	7800000	6340000	7000000	6620000	4930000	5420000	5040000
P0CAP1	MYZAP_HUMAN	MYZAP	Myocardial zonula adherens protein	biological regulation;cellular process;endoplasmic reticulum localization;intracellular signal transduction;localization;maintenance of ER location;maintenance of location;maintenance of location in cell;maintenance of organelle location;organelle localization;regulation of biological process;regulation of cellular process;signal transduction		anchoring junction;catalytic complex;cell junction;cellular anatomical entity;cortical actin cytoskeleton;cortical cytoskeleton;cytoplasmic side of membrane;cytoplasmic side of plasma membrane;cytoskeleton;DNA-directed RNA polymerase complex;envelope;I band;intracellular non-membrane-bounded organelle;intracellular organelle;intracellular protein-containing complex;non-membrane-bounded organelle;…	16.9266	18.2474	17.6061	17.9846	18.2047	17.8211	18.1358	18.2983	18.0088	20.5165	20.8727	20.8113	124574	311175	199510	259361	302109	231568	288017	322356	263749	1500000	1920000	1840000
Q9BYG5	PAR6B_HUMAN	PARD6B	Partitioning defective 6 homolog beta	anatomical structure morphogenesis;axonogenesis;biological regulation;cell cycle process;cell division;cell junction assembly;cell junction organization;cell projection morphogenesis;cell projection organization;cell-cell junction assembly;cell-cell junction organization;cellular anatomical entity morphogenesis;cellular component assembly;cellular component organization;cellular component organiz…		anchoring junction;apical plasma membrane;bicellular tight junction;catalytic complex;cell cortex;cell junction;cell-cell junction;cellular anatomical entity;cytoplasm;cytosol;extracellular exosome;extracellular membrane-bounded organelle;extracellular organelle;extracellular vesicle;intracellular membrane-bounded organelle;intracellular organelle;membrane;membrane-bounded organelle;nucleus;organ…	20.343	20.1206	20.2535	20.0559	20.0426	19.8911	20.4972	20.5261	20.2185	20.9243	21.2821	21.2066	1330000	1140000	1250000	1090000	1080000	972306	1480000	1510000	1220000	1990000	2550000	2420000
Q9H0U9	TSYL1_HUMAN	TSPYL1	Testis-specific Y-encoded-like protein 1	cellular component assembly;cellular component organization;cellular component organization or biogenesis;cellular process;chromatin organization;chromatin remodeling;nucleosome assembly;nucleosome organization;protein-containing complex assembly;protein-containing complex organization;protein-DNA complex assembly;protein-DNA complex organization	binding;chromatin binding;enzyme binding;histone binding;protein binding;protein-containing complex binding	cellular anatomical entity;chromatin;intracellular membrane-bounded organelle;intracellular non-membrane-bounded organelle;intracellular organelle;membrane-bounded organelle;non-membrane-bounded organelle;nucleolus;nucleoplasm;nucleus;organelle;protein-containing complex;protein-DNA complex	21.4923	21.4118	21.3321	20.9171	20.6096	20.7056	21.1143	21.0088	21.1206	20.0292	19.7953	19.612	2950000	2790000	2640000	1980000	1600000	1710000	2270000	2110000	2280000	1070000	909862	801299
P42566	EPS15_HUMAN	EPS15	Epidermal growth factor receptor substrate 15	biological process involved in interaction with host;biological process involved in interspecies interaction between organisms;biological process involved in symbiotic interaction;biological regulation;cellular component assembly;cellular component organization;cellular component organization or biogenesis;cellular localization;cellular macromolecule localization;cellular process;clathrin coat as…	binding;cadherin binding;calcium ion binding;cation binding;cell adhesion molecule binding;ion binding;metal ion binding;modification-dependent protein binding;polyubiquitin modification-dependent protein binding;protein binding;protein domain specific binding;SH3 domain binding	aggresome;apical plasma membrane;basal plasma membrane;bounding membrane of organelle;cell junction;cellular anatomical entity;clathrin coat;clathrin coat of coated pit;clathrin-coated pit;cytoplasm;cytoplasmic vesicle membrane;cytosol;early endosome membrane;endosome membrane;glutamatergic synapse;inclusion body;intracellular anatomical structure;intracellular membrane-bounded organelle;intracel…	21.5915	21.5545	21.6497	21.9098	21.953	21.9098	22.3129	22.3376	21.9637	22.417	22.2792	22.3211	3160000	3080000	3290000	3940000	4060000	3940000	5210000	5300000	4090000	5600000	5090000	5240000
Q70CQ3	UBP30_HUMAN	USP30	Ubiquitin carboxyl-terminal hydrolase 30	autophagy;autophagy of mitochondrion;autophagy of peroxisome;biological regulation;catabolic process;cellular catabolic process;cellular component disassembly;cellular component organization;cellular component organization or biogenesis;cellular metabolic process;cellular process;macroautophagy;macromolecule metabolic process;macromolecule modification;metabolic process;mitochondrial fusion;mitoc…	catalytic activity;catalytic activity, acting on a protein;cysteine-type deubiquitinase activity;cysteine-type endopeptidase activity;cysteine-type peptidase activity;deubiquitinase activity;endopeptidase activity;hydrolase activity;peptidase activity;ubiquitin-like protein peptidase activity	bounding membrane of organelle;cellular anatomical entity;cytosol;intracellular membrane-bounded organelle;intracellular organelle;membrane;membrane-bounded organelle;microbody;microbody membrane;mitochondrial membrane;mitochondrial outer membrane;mitochondrion;nucleus;organelle;organelle membrane;organelle outer membrane;outer membrane;peroxisomal membrane	18.4883	18.7326	18.848	18.6616	18.5957	18.6279	17.9536	17.9059	18.2796	18.0507	17.8063	17.8816	367733	435578	471849	414672	396158	405095	253840	245599	318216	271529	229208	241492
P25815	S100P_HUMAN	S100P	Protein S100-P	ameboidal-type cell migration;cell migration;cell motility;cellular process;endothelial cell migration;epithelial cell migration;response to chemical;response to organic substance;response to stimulus	binding;cadherin binding;calcium ion binding;calcium-dependent protein binding;cation binding;cell adhesion molecule binding;identical protein binding;ion binding;magnesium ion binding;metal ion binding;protein binding;protein dimerization activity;protein homodimerization activity;transition metal ion binding	cell projection membrane;cellular anatomical entity;cytoplasm;cytoplasmic vesicle lumen;extracellular exosome;extracellular membrane-bounded organelle;extracellular organelle;extracellular region;extracellular vesicle;intracellular membrane-bounded organelle;intracellular organelle;intracellular organelle lumen;membrane;membrane-bounded organelle;membrane-enclosed lumen;microvillus membrane;nucle…	21.5261	20.9316	21.2066	22.2877	22.1047	21.8913	22.2006	22.4972	21.9601	23.8191	23.3376	23.2961	3020000	2000000	2420000	5120000	4510000	3890000	4820000	5920000	4080000	14800000	10600000	10300000
Q9HBG6	IF122_HUMAN	IFT122	Intraflagellar transport protein 122 homolog	anatomical structure development;anatomical structure formation involved in morphogenesis;anatomical structure morphogenesis;animal organ morphogenesis;appendage development;appendage morphogenesis;biological regulation;body morphogenesis;camera-type eye morphogenesis;cell projection assembly;cell projection organization;cellular component assembly;cellular component organization;cellular compone…		cell projection;cellular anatomical entity;ciliary basal body;ciliary tip;ciliary transition zone;cilium;cytoplasm;intraciliary transport particle A;membrane;membrane-bounded organelle;microtubule organizing center;non-motile cilium;organelle;photoreceptor connecting cilium;plasma membrane bounded cell projection;protein-containing complex	17.9142	17.5958	17.6051	17.7274	17.9975	17.5945	17.6009	17.3823	17.5716	16.3322	15.9291	16.3907	247011	198089	199374	217006	261697	197909	198791	170839	194795	82504.4	62392.8	85920.5
O95171	SCEL_HUMAN	SCEL	Sciellin	anatomical structure development;biological regulation;cell differentiation;cellular developmental process;cellular process;developmental process;embryo development;embryo development ending in birth or egg hatching;epidermal cell differentiation;epidermis development;epithelial cell differentiation;keratinocyte differentiation;multicellular organism development;multicellular organismal process;p…	binding;cation binding;ion binding;metal ion binding	cellular anatomical entity;cornified envelope;cytoplasm;extracellular exosome;extracellular membrane-bounded organelle;extracellular organelle;extracellular vesicle;membrane;membrane-bounded organelle;organelle;perinuclear region of cytoplasm;plasma membrane;vesicle	19.711	20.6096	19.7479	21.1269	20.9171	20.6971	21.3752	21.3538	20.654	22.8014	22.9477	23.0854	858208	1600000	880451	2290000	1980000	1700000	2720000	2680000	1650000	7310000	8090000	8900000
Q9BX59	TPSNR_HUMAN	TAPBPL	Tapasin-related protein	biological regulation;cellular component assembly;cellular component organization;cellular component organization or biogenesis;cellular process;negative regulation of antigen processing and presentation;negative regulation of antigen processing and presentation of peptide antigen;negative regulation of antigen processing and presentation of peptide antigen via MHC class I;negative regulation of …	binding;MHC class I protein complex binding;MHC protein complex binding;protein-containing complex binding;TAP complex binding	bounding membrane of organelle;cellular anatomical entity;endoplasmic reticulum;endoplasmic reticulum protein-containing complex;Golgi membrane;intracellular membrane-bounded organelle;intracellular organelle;membrane;membrane protein complex;membrane-bounded organelle;MHC class I peptide loading complex;organelle;organelle membrane;plasma membrane;protein-containing complex	17.9045	18.2108	17.9034	18.0684	17.6447	17.8195	17.2588	17.3346	17.3412	17.0204	17.0863	17.2933	245360	303380	245159	274868	204919	231311	156821	165289	166047	132937	139154	160626
O95834	EMAL2_HUMAN	EML2	Echinoderm microtubule-associated protein-like 2	biological regulation;cellular component organization;cellular component organization or biogenesis;cellular process;cytoskeleton organization;microtubule cytoskeleton organization;microtubule-based process;multicellular organismal process;negative regulation of biological process;negative regulation of cellular component organization;negative regulation of cellular process;negative regulation of…	binding;cytoskeletal protein binding;microtubule binding;protein binding;protein self-association;tubulin binding	cellular anatomical entity;cytoplasm;intracellular non-membrane-bounded organelle;intracellular organelle;microtubule;microtubule associated complex;non-membrane-bounded organelle;organelle;polymeric cytoskeletal fiber;protein-containing complex;spindle;supramolecular complex;supramolecular fiber;supramolecular polymer	21.6186	21.1946	21.7512	22.1825	22.0526	22.1642	22.155	22.0625	22.4349	23.0139	23.0376	23.0342	3220000	2400000	3530000	4760000	4350000	4700000	4670000	4380000	5670000	8470000	8610000	8590000
Q9BW19	KIFC1_HUMAN	KIFC1	Kinesin-like protein KIFC1	cell cycle process;cell division;cellular component assembly;cellular component organization;cellular component organization or biogenesis;cellular process;chromosome localization;chromosome organization;chromosome segregation;cytoskeleton organization;establishment of chromosome localization;establishment of localization;establishment of localization in cell;establishment of organelle localizati…	adenyl nucleotide binding;adenyl ribonucleotide binding;anion binding;ATP binding;ATP hydrolysis activity;ATP-dependent activity;binding;carbohydrate derivative binding;catalytic activity;cytoskeletal motor activity;cytoskeletal protein binding;heterocyclic compound binding;hydrolase activity;hydrolase activity, acting on acid anhydrides;hydrolase activity, acting on acid anhydrides, in phosphoru…	cellular anatomical entity;cytoplasmic vesicle;early endosome;endosome;intracellular membrane-bounded organelle;intracellular non-membrane-bounded organelle;intracellular organelle;intracellular vesicle;kinesin complex;membrane;membrane-bounded organelle;microtubule;microtubule associated complex;microtubule organizing center;mitotic spindle;non-membrane-bounded organelle;nucleus;organelle;polyme…	22.1332	22.3778	21.928	21.9423	21.6971	21.6096	21.7307	21.7995	21.4425	20.7634	20.5261	20.5165	4600000	5450000	3990000	4030000	3400000	3200000	3480000	3650000	2850000	1780000	1510000	1500000
Q9NPR2	SEM4B_HUMAN	SEMA4B	Semaphorin-4B	ameboidal-type cell migration;axon guidance;biological regulation;cell migration;cell motility;cell projection organization;cell surface receptor signaling pathway;cellular component organization;cellular component organization or biogenesis;cellular process;chemotaxis;locomotion;mesenchymal cell migration;negative chemotaxis;negative regulation of axon extension;negative regulation of axon exten…	binding;chemorepellent activity;molecular function activator activity;molecular function regulator activity;protein binding;receptor ligand activity;semaphorin receptor binding;signaling receptor activator activity;signaling receptor binding;signaling receptor regulator activity	cell junction;cellular anatomical entity;glutamatergic synapse;membrane;plasma membrane region;postsynaptic density membrane;postsynaptic specialization membrane;synapse;synaptic membrane	21.3857	21.6584	21.3699	22.6865	22.7574	22.4874	21.928	22.239	21.8113	23.48	23.632	23.7695	2740000	3310000	2710000	6750000	7090000	5880000	3990000	4950000	3680000	11700000	13000000	14300000
Q13823	NOG2_HUMAN	GNL2	Nucleolar GTP-binding protein 2	cellular component biogenesis;cellular component organization or biogenesis;cellular process;ribonucleoprotein complex biogenesis;ribosome biogenesis	anion binding;binding;carbohydrate derivative binding;catalytic activity;GTP binding;GTPase activity;guanyl nucleotide binding;guanyl ribonucleotide binding;heterocyclic compound binding;hydrolase activity;hydrolase activity, acting on acid anhydrides;hydrolase activity, acting on acid anhydrides, in phosphorus-containing anhydrides;ion binding;nucleic acid binding;nucleoside phosphate binding;nu…	cellular anatomical entity;intracellular membrane-bounded organelle;intracellular non-membrane-bounded organelle;intracellular organelle;membrane;membrane-bounded organelle;non-membrane-bounded organelle;nucleolus;nucleus;organelle	22.5309	22.3073	22.2961	21.8307	21.9098	21.9707	21.9672	21.8802	22.0723	21.1946	21.4324	21.3962	6060000	5190000	5150000	3730000	3940000	4110000	4100000	3860000	4410000	2400000	2830000	2760000
Q9HBY8	SGK2_HUMAN	SGK2	Serine/threonine-protein kinase Sgk2	biological regulation;cellular metabolic process;cellular process;intracellular signal transduction;macromolecule metabolic process;macromolecule modification;metabolic process;nitrogen compound metabolic process;organic substance metabolic process;organonitrogen compound metabolic process;phosphate-containing compound metabolic process;phosphorus metabolic process;phosphorylation;positive regula…	adenyl nucleotide binding;adenyl ribonucleotide binding;anion binding;ATP binding;binding;carbohydrate derivative binding;catalytic activity;catalytic activity, acting on a protein;channel regulator activity;heterocyclic compound binding;ion binding;ion channel regulator activity;kinase activity;molecular function regulator activity;nucleoside phosphate binding;nucleotide binding;organic cyclic c…	cellular anatomical entity;cytosol;nucleoplasm	19.4493	19.8899	19.3708	19.2845	19.4463	19.4545	20.1079	19.9088	20.002	20.4273	20.2877	20.3857	715845	971542	677958	638571	714351	718450	1130000	984364	1050000	1410000	1280000	1370000
Q9H967	WDR76_HUMAN	WDR76	WD repeat-containing protein 76	biological regulation;cellular process;cellular response to stimulus;cellular response to stress;DNA damage response;regulation of biological process;regulation of cell communication;regulation of cell cycle;regulation of cell cycle checkpoint;regulation of cell cycle phase transition;regulation of cell cycle process;regulation of cellular process;regulation of cellular response to stress;regulat…	binding;DNA binding;enzyme binding;nucleic acid binding;organic cyclic compound binding;protein binding	cellular anatomical entity;chromatin;heterochromatin;intracellular membrane-bounded organelle;intracellular organelle;membrane-bounded organelle;nucleus;organelle;protein-containing complex;protein-DNA complex;site of DNA damage	20.4067	19.7506	20.3101	19.8223	19.9459	20.002	20.0426	19.8963	20.265	17.9556	18.2494	17.9281	1390000	882095	1300000	927029	1010000	1050000	1080000	975868	1260000	254206	311621	249395
Q15642	CIP4_HUMAN	TRIP10	Cdc42-interacting protein 4	actin cytoskeleton organization;actin filament-based process;biological regulation;cell communication;cellular component organization;cellular component organization or biogenesis;cellular process;cytoskeleton organization;endocytosis;establishment of localization;import into cell;localization;organelle organization;regulation of biological process;regulation of cellular process;signal transducti…	binding;identical protein binding;lipid binding;protein binding	cell cortex;cell projection;cellular anatomical entity;cytoplasm;cytoskeleton;cytosol;extracellular exosome;extracellular membrane-bounded organelle;extracellular organelle;extracellular vesicle;Golgi apparatus;intracellular membrane-bounded organelle;intracellular non-membrane-bounded organelle;intracellular organelle;lysosome;lytic vacuole;membrane-bounded organelle;non-membrane-bounded organel…	21.9024	21.7915	21.7995	21.9847	22.1238	22.1795	22.7553	22.5754	22.2736	22.7512	22.6141	22.5777	3920000	3630000	3650000	4150000	4570000	4750000	7080000	6250000	5070000	7060000	6420000	6260000
O43502	RA51C_HUMAN	RAD51C	DNA repair protein RAD51 homolog 3	biological regulation;cell cycle process;cellular aromatic compound metabolic process;cellular component assembly;cellular component organization;cellular component organization or biogenesis;cellular metabolic process;cellular nitrogen compound metabolic process;cellular process;cellular process involved in reproduction in multicellular organism;cellular response to stimulus;cellular response to…	adenyl nucleotide binding;adenyl ribonucleotide binding;anion binding;ATP binding;ATP-dependent activity;ATP-dependent activity, acting on DNA;ATP-dependent DNA damage sensor activity;binding;carbohydrate derivative binding;catalytic activity;catalytic activity, acting on a nucleic acid;catalytic activity, acting on DNA;crossover junction DNA endonuclease activity;DNA binding;DNA damage sensor ac…	cell junction;cellular anatomical entity;cytoplasm;cytosol;DNA recombinase mediator complex;intracellular membrane-bounded organelle;intracellular organelle;membrane-bounded organelle;mitochondrion;nuclear protein-containing complex;nucleoplasm;nucleus;organelle;perinuclear region of cytoplasm;protein-containing complex;Rad51B-Rad51C-Rad51D-XRCC2 complex;Rad51C-XRCC3 complex;replication fork	19.9459	19.9882	19.7708	19.1187	19.2383	19.2554	19.4997	19.228	18.9976	18.5355	18.2188	18.1291	1010000	1040000	894534	569247	618431	625810	741282	614058	523425	379968	305069	286685
Q9HBE1	PATZ1_HUMAN	PATZ1	POZ-, AT hook-, and zinc finger-containing protein 1	anatomical structure development;animal organ development;biological regulation;cell activation;cell differentiation;cellular developmental process;cellular process;developmental process;developmental process involved in reproduction;gamete generation;gonad development;immune system process;leukocyte activation;leukocyte differentiation;lymphocyte activation;lymphocyte differentiation;male gamete…	binding;cation binding;chromatin binding;cis-regulatory region sequence-specific DNA binding;DNA binding;DNA-binding transcription factor activity;DNA-binding transcription factor activity, RNA polymerase II-specific;DNA-binding transcription repressor activity;DNA-binding transcription repressor activity, RNA polymerase II-specific;double-stranded DNA binding;enzyme binding;ion binding;metal ion…	cellular anatomical entity;germ cell nucleus;intracellular membrane-bounded organelle;intracellular organelle;male germ cell nucleus;membrane-bounded organelle;nucleoplasm;nucleus;organelle	20.3211	20.6971	20.2877	20.1704	20.0821	20.1581	19.8957	20.0559	19.8669	19.2788	18.8448	19.221	1310000	1700000	1280000	1180000	1110000	1170000	975435	1090000	956183	636042	470815	611074
Q9BZX2	UCK2_HUMAN	UCK2	Uridine-cytidine kinase 2	aromatic compound biosynthetic process;biosynthetic process;carbohydrate derivative biosynthetic process;carbohydrate derivative metabolic process;cellular aromatic compound metabolic process;cellular biosynthetic process;cellular metabolic compound salvage;cellular metabolic process;cellular nitrogen compound biosynthetic process;cellular nitrogen compound metabolic process;cellular process;CTP …	adenyl nucleotide binding;adenyl ribonucleotide binding;anion binding;ATP binding;binding;carbohydrate derivative binding;catalytic activity;cytidine kinase activity;heterocyclic compound binding;identical protein binding;ion binding;kinase activity;nucleobase-containing compound kinase activity;nucleoside kinase activity;nucleoside phosphate binding;nucleotide binding;organic cyclic compound bin…	cellular anatomical entity;cytoplasm;cytosol	23.5165	23.5285	23.1946	22.3017	22.0559	22.2593	23.0224	22.6431	22.9584	21.3156	20.8727	20.953	12000000	12100000	9600000	5170000	4360000	5020000	8520000	6550000	8150000	2610000	1920000	2030000
Q96KB5	TOPK_HUMAN	PBK	Lymphokine-activated killer T-cell-originated protein kinase	biological regulation;catabolic process;cell cycle;cellular metabolic process;cellular process;cellular response to abiotic stimulus;cellular response to environmental stimulus;cellular response to light stimulus;cellular response to radiation;cellular response to stimulus;cellular response to stress;cellular response to UV;intracellular signal transduction;macromolecule catabolic process;macromo…	adenyl nucleotide binding;adenyl ribonucleotide binding;anion binding;ATP binding;binding;carbohydrate derivative binding;catalytic activity;catalytic activity, acting on a protein;heterocyclic compound binding;ion binding;kinase activity;MAP kinase kinase activity;nucleoside phosphate binding;nucleotide binding;organic cyclic compound binding;phosphotransferase activity, alcohol group as accepto…	cellular anatomical entity;intracellular membrane-bounded organelle;intracellular organelle;membrane-bounded organelle;nucleus;organelle	23.8288	23.7695	23.48	23.1504	23.211	23.3645	23.417	23.1253	23.4298	22.2593	22.3592	22.0592	14900000	14300000	11700000	9310000	9710000	10800000	11200000	9150000	11300000	5020000	5380000	4370000
Q9NVM9	INT13_HUMAN	INTS13	Integrator complex subunit 13	biological regulation;cell cycle process;cell division;cell motility;cellular aromatic compound metabolic process;cellular component organization;cellular component organization or biogenesis;cellular localization;cellular macromolecule localization;cellular metabolic process;cellular nitrogen compound metabolic process;cellular process;centrosome localization;cilium movement;cilium movement invo…		cellular anatomical entity;cytoplasm;integrator complex;intracellular membrane-bounded organelle;intracellular organelle;membrane-bounded organelle;nuclear body;nuclear protein-containing complex;nucleoplasm;nucleus;organelle;protein-containing complex	26.6998	26.9316	26.6998	26.2803	26.4815	26.3975	26.3877	26.5389	26.4536	25.9225	25.8717	25.848	109000000	128000000	109000000	81500000	93700000	88400000	87800000	97500000	91900000	63600000	61400000	60400000
Q9C037	TRIM4_HUMAN	TRIM4	E3 ubiquitin-protein ligase TRIM4	biological process involved in interspecies interaction between organisms;biological regulation;defense response;defense response to other organism;immune response;immune system process;innate immune response;macromolecule metabolic process;macromolecule modification;metabolic process;nitrogen compound metabolic process;organic substance metabolic process;organonitrogen compound metabolic process…	acyltransferase activity;aminoacyltransferase activity;binding;catalytic activity;catalytic activity, acting on a protein;cation binding;identical protein binding;ion binding;metal ion binding;protein binding;transferase activity;transition metal ion binding;ubiquitin protein ligase activity;ubiquitin-like protein ligase activity;ubiquitin-like protein transferase activity;ubiquitin-protein trans…	cellular anatomical entity;cytoplasm;cytosol;membrane;plasma membrane	20.6096	20.6276	20.7307	20.3752	20.4676	20.3752	20.7389	21.0224	21.0088	21.0493	21.3805	21.343	1600000	1620000	1740000	1360000	1450000	1360000	1750000	2130000	2110000	2170000	2730000	2660000
Q8TCG1	CIP2A_HUMAN	CIP2A	Protein CIP2A		binding;cadherin binding;cell adhesion molecule binding;identical protein binding;protein binding;protein dimerization activity;protein homodimerization activity	cellular anatomical entity;cytoplasm;cytosol;membrane;plasma membrane	21.8764	21.8876	22.0325	21.5117	21.6584	21.7056	21.6886	21.7223	21.7675	20.7876	21.0756	20.9812	3850000	3880000	4290000	2990000	3310000	3420000	3380000	3460000	3570000	1810000	2210000	2070000
Q9Y2H0	DLGP4_HUMAN	DLGAP4	Disks large-associated protein 4	biological regulation;regulation of biological process;signaling	molecular adaptor activity	cell junction;cellular anatomical entity;cholinergic synapse;glutamatergic synapse;membrane;neuromuscular junction;organelle;plasma membrane;postsynaptic specialization;synapse	19.7836	19.9459	19.9247	19.9882	20.0951	19.8671	20.3645	20.3211	19.9223	20.9882	20.8651	20.9316	902494	1010000	995221	1040000	1120000	956268	1350000	1310000	993587	2080000	1910000	2000000
Q96GD4	AURKB_HUMAN	AURKB	Aurora kinase B	abscission;attachment of spindle microtubules to kinetochore;biological regulation;cell cycle;cell cycle checkpoint signaling;cell cycle G2/M phase transition;cell cycle phase transition;cell cycle process;cellular component assembly;cellular component organization;cellular component organization or biogenesis;cellular localization;cellular macromolecule localization;cellular metabolic process;ce…	adenyl nucleotide binding;adenyl ribonucleotide binding;anion binding;ATP binding;binding;carbohydrate derivative binding;catalytic activity;catalytic activity, acting on a protein;enzyme binding;heterocyclic compound binding;ion binding;kinase activity;kinase binding;nucleoside phosphate binding;nucleotide binding;organic cyclic compound binding;phosphotransferase activity, alcohol group as acce…	cellular anatomical entity;centrosome;chromocenter;chromosomal region;chromosome passenger complex;chromosome, centromeric region;condensed chromosome, centromeric region;cytoskeleton;cytosol;intracellular membrane-bounded organelle;intracellular non-membrane-bounded organelle;intracellular organelle;kinetochore;membrane-bounded organelle;microtubule;microtubule associated complex;microtubule cyt…	21.5261	21.9882	21.4067	21.1886	21.0951	21.1765	21.4118	21.4825	21.3045	20.002	19.8008	19.9459	3020000	4160000	2780000	2390000	2240000	2370000	2790000	2930000	2590000	1050000	913342	1010000
O94832	MYO1D_HUMAN	MYO1D	Unconventional myosin-Id	actin filament organization;actin filament-based movement;actin filament-based process;actin filament-based transport;cellular component organization;cellular component organization or biogenesis;cellular localization;cellular macromolecule localization;cellular process;cytoskeleton-dependent intracellular transport;early endosome to recycling endosome transport;endosomal transport;establishment …	actin binding;actin filament binding;adenyl nucleotide binding;adenyl ribonucleotide binding;anion binding;ATP binding;ATP-dependent activity;binding;calcium-dependent protein binding;calmodulin binding;carbohydrate derivative binding;cytoskeletal motor activity;cytoskeletal protein binding;heterocyclic compound binding;ion binding;microfilament motor activity;nucleoside phosphate binding;nucleot…	actin cytoskeleton;actin-based cell projection;apical dendrite;axolemma;axon;basolateral plasma membrane;brush border;cell body;cell cortex;cell projection;cell projection membrane;cellular anatomical entity;cluster of actin-based cell projections;cytoplasm;cytoplasmic vesicle;cytoskeleton;cytosol;dendrite;early endosome;endoplasmic reticulum;endosome;extracellular exosome;extracellular membrane-…	21.8269	21.8152	21.7307	22.7836	22.7077	22.7975	22.4626	22.4501	22.6822	23.0576	22.8442	22.8014	3720000	3690000	3480000	7220000	6850000	7290000	5780000	5730000	6730000	8730000	7530000	7310000
Q96RR1	PEO1_HUMAN	TWNK	Twinkle mtDNA helicase	aromatic compound biosynthetic process;biosynthetic process;carbohydrate homeostasis;cellular aromatic compound metabolic process;cellular biosynthetic process;cellular component assembly;cellular component organization;cellular component organization or biogenesis;cellular homeostasis;cellular metabolic process;cellular nitrogen compound biosynthetic process;cellular nitrogen compound metabolic …	5'-3' DNA helicase activity;adenyl nucleotide binding;adenyl ribonucleotide binding;anion binding;ATP binding;ATP hydrolysis activity;ATP-dependent activity;ATP-dependent activity, acting on DNA;binding;carbohydrate derivative binding;catalytic activity;catalytic activity, acting on a nucleic acid;catalytic activity, acting on DNA;DNA binding;DNA helicase activity;enzyme binding;helicase activity…	cellular anatomical entity;intracellular membrane-bounded organelle;intracellular non-membrane-bounded organelle;intracellular organelle;intracellular organelle lumen;membrane-bounded organelle;membrane-enclosed lumen;mitochondrial matrix;mitochondrial nucleoid;mitochondrion;non-membrane-bounded organelle;nucleoid;organelle;organelle lumen	19.9459	19.8404	19.6336	19.0601	19.1916	19.2534	19.2287	19.2331	19.3078	18.853	18.6785	18.5974	1010000	938778	813384	546594	598752	624970	614360	616219	648954	473511	419544	396619
Q96EK4	THA11_HUMAN	THAP11	THAP domain-containing protein 11	biological regulation;cell differentiation;cell population proliferation;cellular developmental process;cellular metabolic process;cellular process;developmental process;electron transport chain;generation of precursor metabolites and energy;metabolic process;negative regulation of apoptotic process;negative regulation of biological process;negative regulation of biosynthetic process;negative reg…	binding;cation binding;cis-regulatory region sequence-specific DNA binding;DNA binding;DNA-binding transcription activator activity;DNA-binding transcription activator activity, RNA polymerase II-specific;DNA-binding transcription factor activity;DNA-binding transcription factor activity, RNA polymerase II-specific;DNA-binding transcription repressor activity;DNA-binding transcription repressor a…	cellular anatomical entity;chromatin;cytosol;nucleoplasm;protein-containing complex;protein-DNA complex	21.8073	21.7955	21.8802	21.2302	21.4972	21.5356	21.4726	21.6096	21.5777	20.6971	20.8576	20.6096	3670000	3640000	3860000	2460000	2960000	3040000	2910000	3200000	3130000	1700000	1900000	1600000
Q9H3L0	MMAD_HUMAN	MMADHC	Cobalamin trafficking protein CblD	cellular aromatic compound metabolic process;cellular metabolic process;cellular process;cobalamin metabolic process;heterocycle metabolic process;metabolic process;nitrogen compound metabolic process;organic cyclic compound metabolic process;organic substance metabolic process;organonitrogen compound metabolic process;small molecule metabolic process;tetrapyrrole metabolic process;vitamin metabo…		cellular anatomical entity;cytoplasm;cytosol;intracellular membrane-bounded organelle;intracellular organelle;membrane-bounded organelle;mitochondrion;organelle	17.4929	18.0399	17.905	17.8657	17.9841	18.1312	17.069	17.1166	17.5029	16.3462	16.8296	16.5481	184450	269494	245440	238850	259273	287105	137492	142105	185739	83307.4	116468	95821.9
Q08999	RBL2_HUMAN	RBL2	Retinoblastoma-like protein 2	biological regulation;cell cycle;cell differentiation;cellular component organization;cellular component organization or biogenesis;cellular developmental process;cellular process;chromatin organization;developmental process;negative regulation of biological process;negative regulation of biosynthetic process;negative regulation of cell cycle;negative regulation of cell cycle G1/S phase transitio…	binding;chromatin binding;DNA binding;double-stranded DNA binding;nucleic acid binding;organic cyclic compound binding;promoter-specific chromatin binding;protein-containing complex binding;RNA polymerase II transcription regulatory region sequence-specific DNA binding;sequence-specific DNA binding;sequence-specific double-stranded DNA binding;transcription cis-regulatory region binding;transcrip…	cellular anatomical entity;chromatin;chromosome;cytosol;extracellular exosome;extracellular membrane-bounded organelle;extracellular organelle;extracellular vesicle;intracellular non-membrane-bounded organelle;intracellular organelle;membrane-bounded organelle;non-membrane-bounded organelle;nucleolus;nucleoplasm;organelle;protein-containing complex;protein-DNA complex;transcription regulator comp…	18.2291	18.4777	17.835	18.619	18.6479	18.692	18.6261	19.0712	18.8872	19.6705	19.8464	19.6797	307260	365042	233806	402591	410751	423512	404603	550797	484854	834450	942664	839812
Q8IUC4	RHPN2_HUMAN	RHPN2	Rhophilin-2	biological regulation;cellular process;glomerular filtration;multicellular organismal process;negative regulation of actin filament bundle assembly;negative regulation of biological process;negative regulation of cellular component organization;negative regulation of cellular process;negative regulation of cytoskeleton organization;negative regulation of organelle organization;negative regulation…		cellular anatomical entity;cytosol;membrane;perinuclear region of cytoplasm;plasma membrane	21.4067	21.1642	21.1642	21.9388	22.155	22.1363	21.6886	21.5823	21.8876	22.7796	23.214	23.1348	2780000	2350000	2350000	4020000	4670000	4610000	3380000	3140000	3880000	7200000	9730000	9210000
P00326	ADH1G_HUMAN	ADH1C	Alcohol dehydrogenase 1C	alcohol metabolic process;biological regulation;carboxylic acid metabolic process;cellular lipid metabolic process;cellular metabolic process;cellular process;diterpenoid metabolic process;ethanol metabolic process;ethanol oxidation;generation of precursor metabolites and energy;hormone metabolic process;isoprenoid metabolic process;lipid metabolic process;metabolic process;monocarboxylic acid me…	alcohol dehydrogenase (NAD+) activity;alcohol dehydrogenase [NAD(P)+] activity;alcohol dehydrogenase activity, zinc-dependent;binding;catalytic activity;cation binding;ion binding;metal ion binding;NAD-retinol dehydrogenase activity;oxidoreductase activity;oxidoreductase activity, acting on CH-OH group of donors;oxidoreductase activity, acting on the CH-OH group of donors, NAD or NADP as acceptor…	cellular anatomical entity;cytosol;membrane;nucleoplasm;plasma membrane	21.4425	21.6497	22.0493	21.3962	21.3211	21.1642	22.3592	22.3672	22.2736	22.1673	22.0854	22.1301	2850000	3290000	4340000	2760000	2620000	2350000	5380000	5410000	5070000	4710000	4450000	4590000
P20749	BCL3_HUMAN	BCL3	B-cell lymphoma 3 protein	adaptive immune response;adaptive immune response based on somatic recombination of immune receptors built from immunoglobulin superfamily domains;alpha-beta T cell activation;alpha-beta T cell activation involved in immune response;alpha-beta T cell differentiation;alpha-beta T cell differentiation involved in immune response;anatomical structure development;anatomical structure formation involv…	binding;DNA-binding transcription factor binding;enzyme binding;histone deacetylase binding;molecular adaptor activity;protein binding;protein-macromolecule adaptor activity;transcription coactivator activity;transcription coregulator activity;transcription corepressor activity;transcription factor binding;transcription regulator activity	Bcl3/NF-kappaB2 complex;Bcl3-Bcl10 complex;cellular anatomical entity;cytoplasm;cytosol;I-kappaB/NF-kappaB complex;intracellular membrane-bounded organelle;intracellular organelle;intracellular protein-containing complex;membrane;membrane-bounded organelle;midbody;nucleoplasm;nucleus;organelle;perinuclear region of cytoplasm;plasma membrane;protein-containing complex	18.6145	18.5726	18.7003	18.7586	18.9748	18.687	19.1878	18.7428	18.9028	19.6741	19.6923	19.7219	401354	389855	425932	443498	515210	422026	597198	438674	490124	836541	847156	864730
Q8N531	FBXL6_HUMAN	FBXL6	F-box/LRR-repeat protein 6	catabolic process;macromolecule catabolic process;macromolecule metabolic process;metabolic process;modification-dependent macromolecule catabolic process;modification-dependent protein catabolic process;nitrogen compound metabolic process;organic substance catabolic process;organic substance metabolic process;organonitrogen compound catabolic process;organonitrogen compound metabolic process;pri…	acyltransferase activity;aminoacyltransferase activity;catalytic activity;catalytic activity, acting on a protein;transferase activity;ubiquitin-like protein transferase activity;ubiquitin-protein transferase activity	catalytic complex;cullin-RING ubiquitin ligase complex;intracellular protein-containing complex;protein-containing complex;SCF ubiquitin ligase complex;transferase complex;ubiquitin ligase complex	19.6043	20.0559	19.9742	19.696	19.5023	19.594	19.297	19.592	19.7902	18.4206	18.3236	18.2724	797022	1090000	1030000	849325	742654	791372	644118	790272	906652	350886	328055	316612
Q9UBI9	HDC_HUMAN	HECA	Headcase protein homolog	anatomical structure development;animal organ development;biological regulation;developmental process;negative regulation of biological process;negative regulation of cell cycle;negative regulation of cellular process;negative regulation of mitotic cell cycle;regulation of biological process;regulation of cell cycle;regulation of cellular process;regulation of mitotic cell cycle;respiratory tube …		cellular anatomical entity;cytoplasm;intracellular membrane-bounded organelle;intracellular organelle;membrane;membrane-bounded organelle;nucleus;organelle	16.7765	16.8579	16.7657	17.3166	16.7654	16.9522	17.5869	17.153	17.4203	18.0838	18.0302	18.3754	112260	118777	111421	163233	111399	126802	196866	145733	175402	277814	267686	340054
Q8N4N3	KLH36_HUMAN	KLHL36	Kelch-like protein 36	macromolecule metabolic process;macromolecule modification;metabolic process;nitrogen compound metabolic process;organic substance metabolic process;organonitrogen compound metabolic process;post-translational protein modification;primary metabolic process;protein metabolic process;protein modification by small protein conjugation;protein modification by small protein conjugation or removal;prote…	binding;cullin family protein binding;protein binding		18.7164	18.5925	18.7639	19.1965	19.0792	19.3135	19.1504	19.3067	19.5228	19.5771	19.7836	19.6623	430721	395277	445154	600804	553858	651548	581906	648465	753262	782183	902529	829732
O43189	PHF1_HUMAN	PHF1	PHD finger protein 1	biological regulation;cellular component organization;cellular component organization or biogenesis;cellular process;chromatin organization;chromatin remodeling;DNA repair-dependent chromatin remodeling;protein-containing complex organization;protein-DNA complex organization;regulation of biological process;regulation of biosynthetic process;regulation of cellular biosynthetic process;regulation …	binding;cation binding;chromatin binding;DNA binding;enzyme binding;histone binding;histone methyltransferase binding;identical protein binding;ion binding;metal ion binding;methylated histone binding;methylation-dependent protein binding;modification-dependent protein binding;nucleic acid binding;organic cyclic compound binding;protein binding;protein-containing complex binding;transcription cor…	cellular anatomical entity;cytosol;intracellular membrane-bounded organelle;intracellular organelle;membrane-bounded organelle;microtubule organizing center;nucleoplasm;nucleus;organelle;site of DNA damage;site of double-strand break	18.4475	18.4349	18.3122	18.3221	18.1975	18.2201	18.8224	18.844	18.4755	18.9197	19.1456	19.0211	357488	354368	325470	327729	300601	305350	463570	470538	364486	495890	579974	532014
Q96EA4	SPDLY_HUMAN	SPDL1	Protein Spindly	biological regulation;cell cycle checkpoint signaling;cell cycle process;cell division;cell migration;cell motility;cellular component organization;cellular component organization or biogenesis;cellular localization;cellular macromolecule localization;cellular process;chromosome localization;cytoskeleton organization;establishment of chromosome localization;establishment of localization;establish…	binding;enzyme binding;kinetochore binding;protein binding	cellular anatomical entity;cytosol;intracellular membrane-bounded organelle;intracellular organelle;membrane-bounded organelle;microtubule organizing center;nucleus;organelle;outer kinetochore;protein-containing complex;spindle pole	18.3453	18.861	18.3923	18.1039	17.8697	17.8812	18.1455	18.1382	17.6399	16.4713	15.7422	15.8576	333033	476135	344048	281718	239499	241428	289956	288489	204246	90855.8	54810.7	59377.4
Q99715	COCA1_HUMAN	COL12A1	Collagen alpha-1(XII) chain	cell adhesion;cell differentiation;cellular component organization;cellular component organization or biogenesis;cellular developmental process;cellular process;collagen fibril organization;developmental process;endodermal cell differentiation;external encapsulating structure organization;extracellular matrix organization;extracellular structure organization;supramolecular fiber organization	extracellular matrix structural constituent;extracellular matrix structural constituent conferring tensile strength;structural molecule activity	anchoring collagen complex;cellular anatomical entity;collagen trimer;collagen type XII trimer;collagen-containing extracellular matrix;endoplasmic reticulum lumen;external encapsulating structure;extracellular exosome;extracellular matrix;extracellular membrane-bounded organelle;extracellular organelle;extracellular region;extracellular space;extracellular vesicle;FACIT collagen trimer;intracell…	14.7195	14.7673	14.6576	14.9891	14.9128	14.7589	14.6718	14.8428	14.6893	15.5371	15.5614	15.5931			25845.4	32522.2	30846.2	27724.4	26100.6	29385.4	26420.1	47548	48356.2	49430.1
Q14258	TRI25_HUMAN	TRIM25	E3 ubiquitin/ISG15 ligase TRIM25	activation of immune response;activation of innate immune response;antiviral innate immune response;biological process involved in interaction with host;biological process involved in interspecies interaction between organisms;biological process involved in symbiotic interaction;biological regulation;catabolic process;cellular process;cellular response to chemical stimulus;cellular response to cy…	acyltransferase activity;aminoacyltransferase activity;binding;cadherin binding;catalytic activity;catalytic activity, acting on a protein;cation binding;cell adhesion molecule binding;ion binding;ligase activity;metal ion binding;nucleic acid binding;organic cyclic compound binding;protein binding;RIG-I binding;RNA binding;signaling receptor binding;transcription coactivator activity;transcripti…	cellular anatomical entity;cytoplasm;cytoplasmic ribonucleoprotein granule;cytoplasmic stress granule;cytosol;intracellular non-membrane-bounded organelle;intracellular organelle;non-membrane-bounded organelle;nuclear body;nucleoplasm;organelle;ribonucleoprotein granule;supramolecular complex	24.7024	24.7234	24.6486	24.604	24.6209	24.5983	24.5165	24.558	24.4614	24.5225	24.4676	24.4738	27300000	27700000	26300000	25500000	25800000	25400000	24000000	24700000	23100000	24100000	23200000	23300000
Q9NYP9	MS18A_HUMAN	MIS18A	Protein Mis18-alpha	biological regulation;cell cycle process;cell division;cellular component organization;cellular component organization or biogenesis;cellular process;CENP-A containing chromatin assembly;chromatin organization;chromatin remodeling;chromatin remodeling at centromere;chromosome segregation;protein-containing complex organization;protein-DNA complex organization;regulation of biological process;regu…	binding;cation binding;identical protein binding;ion binding;metal ion binding;protein binding	cellular anatomical entity;chromatin;chromosomal region;chromosome, centromeric region;cytosol;intracellular membrane-bounded organelle;intracellular organelle;membrane-bounded organelle;nucleoplasm;nucleus;organelle;protein-containing complex;protein-DNA complex	21.1269	21.4221	21.4923	20.8876	20.9388	20.6006	20.8191	21.417	20.6628	19.1277	18.6185	18.6313	2290000	2810000	2950000	1940000	2010000	1590000	1850000	2800000	1660000	572804	402475	406045
Q9UI36	DACH1_HUMAN	DACH1	Dachshund homolog 1	behavior;biological regulation;cell population proliferation;cellular process;development of primary female sexual characteristics;development of primary sexual characteristics;developmental process;developmental process involved in reproduction;epithelial cell proliferation;feeding behavior;multicellular organismal process;negative regulation of biological process;negative regulation of biosynth…	binding;cis-regulatory region sequence-specific DNA binding;DNA binding;DNA-binding transcription factor activity;DNA-binding transcription factor activity, RNA polymerase II-specific;DNA-binding transcription repressor activity;DNA-binding transcription repressor activity, RNA polymerase II-specific;double-stranded DNA binding;nucleic acid binding;organic cyclic compound binding;RNA polymerase I…	cellular anatomical entity;cytosol;Golgi apparatus;intracellular membrane-bounded organelle;intracellular organelle;membrane-bounded organelle;nuclear body;nuclear speck;nucleoplasm;nucleus;organelle;protein-containing complex;transcription regulator complex	22.0691	22.343	21.6276	21.1395	20.9243	20.7223	21.1642	20.9812	20.8576	20.0292	19.8161	19.5765	4400000	5320000	3240000	2310000	1990000	1730000	2350000	2070000	1900000	1070000	923058	781848
Q9NPD8	UBE2T_HUMAN	UBE2T	Ubiquitin-conjugating enzyme E2 T	cellular aromatic compound metabolic process;cellular metabolic process;cellular nitrogen compound metabolic process;cellular process;cellular response to stimulus;cellular response to stress;DNA damage response;DNA metabolic process;DNA repair;heterocycle metabolic process;macromolecule metabolic process;macromolecule modification;metabolic process;nitrogen compound metabolic process;nucleic aci…	acyltransferase activity;adenyl nucleotide binding;adenyl ribonucleotide binding;aminoacyltransferase activity;anion binding;ATP binding;binding;carbohydrate derivative binding;catalytic activity;catalytic activity, acting on a protein;chromatin binding;enzyme binding;heterocyclic compound binding;ion binding;nucleoside phosphate binding;nucleotide binding;organic cyclic compound binding;protein …	cellular anatomical entity;intracellular membrane-bounded organelle;intracellular non-membrane-bounded organelle;intracellular organelle;membrane-bounded organelle;non-membrane-bounded organelle;nucleolus;nucleoplasm;nucleus;organelle	20.654	20.6276	21.0951	20.1704	20.5731	20.8346	20.7389	20.6714	21.0559	18.1993	18.0539	18.512	1650000	1620000	2240000	1180000	1560000	1870000	1750000	1670000	2180000	300970	272122	373813
Q9Y4G2	PKHM1_HUMAN	PLEKHM1	Pleckstrin homology domain-containing family M member 1	autophagosome-lysosome fusion;biological regulation;cellular component organization;cellular component organization or biogenesis;cellular localization;cellular macromolecule localization;cellular process;establishment of localization;establishment of localization in cell;establishment of protein localization;intracellular transport;late endosome to lysosome transport;localization;lysosomal trans…	binding;cation binding;ion binding;metal ion binding	autolysosome;autophagosome;bounding membrane of organelle;cellular anatomical entity;cytoplasmic vesicle membrane;endosome membrane;intracellular membrane-bounded organelle;intracellular non-membrane-bounded organelle;intracellular organelle;late endosome membrane;lysosomal membrane;lysosome;lytic vacuole;lytic vacuole membrane;membrane;membrane-bounded organelle;non-membrane-bounded organelle;nu…	22.4996	22.4196	22.6971	22.6822	22.9495	22.9916	22.8858	22.8093	22.714	23.5983	23.6971	23.6209	5930000	5610000	6800000	6730000	8100000	8340000	7750000	7350000	6880000	12700000	13600000	12900000
Q9UHF1	EGFL7_HUMAN	EGFL7	Epidermal growth factor-like protein 7	anatomical structure development;anatomical structure formation involved in morphogenesis;angiogenesis;biological regulation;blood vessel development;cell adhesion;cell differentiation;cellular developmental process;cellular process;developmental process;negative regulation of biological process;negative regulation of cell communication;negative regulation of cellular process;negative regulation …	binding;calcium ion binding;cation binding;ion binding;metal ion binding;protein binding;signaling receptor binding	cell surface;cellular anatomical entity;collagen-containing extracellular matrix;external encapsulating structure;extracellular matrix;extracellular region;extracellular space	18.2208	18.1677	18.0779	17.9622	17.948	18.1274	16.3381	17.3832	17.1205	14.728	15.6879	13.9131	305491	294453	276682	255360	252866	286341	82843.6	170947	142493	27136.7	52786.9
Q9HA92	RSAD1_HUMAN	RSAD1	Radical S-adenosyl methionine domain-containing protein 1, mitochondrial	aromatic compound biosynthetic process;biosynthetic process;cellular aromatic compound metabolic process;cellular biosynthetic process;cellular metabolic process;cellular nitrogen compound biosynthetic process;cellular nitrogen compound metabolic process;cellular process;heterocycle biosynthetic process;heterocycle metabolic process;metabolic process;nitrogen compound metabolic process;organic cy…	4 iron, 4 sulfur cluster binding;binding;catalytic activity;cation binding;coproporphyrinogen oxidase activity;heme binding;ion binding;iron-sulfur cluster binding;metal cluster binding;metal ion binding;organic cyclic compound binding;oxidoreductase activity;oxidoreductase activity, acting on the CH-CH group of donors;oxidoreductase activity, acting on the CH-CH group of donors, oxygen as accept…	cellular anatomical entity;cytoplasm;intracellular membrane-bounded organelle;intracellular organelle;membrane-bounded organelle;mitochondrion;organelle	23.6865	23.848	23.6649	23.7182	23.9584	24.0359	23.1143	23.0002	23.2535	23.4551	23.1174	23.3239	13500000	15100000	13300000	13800000	16300000	17200000	9080000	8390000	10000000	11500000	9100000	10500000
Q8NAF0	ZN579_HUMAN	ZNF579	Zinc finger protein 579	biological regulation;regulation of biological process;regulation of biosynthetic process;regulation of cellular biosynthetic process;regulation of cellular metabolic process;regulation of cellular process;regulation of DNA-templated transcription;regulation of gene expression;regulation of macromolecule biosynthetic process;regulation of macromolecule metabolic process;regulation of metabolic pr…	binding;cation binding;DNA binding;DNA-binding transcription factor activity;DNA-binding transcription factor activity, RNA polymerase II-specific;double-stranded DNA binding;ion binding;metal ion binding;nucleic acid binding;organic cyclic compound binding;RNA binding;sequence-specific DNA binding;sequence-specific double-stranded DNA binding;transcription cis-regulatory region binding;transcrip…	cellular anatomical entity;intracellular membrane-bounded organelle;intracellular organelle;membrane-bounded organelle;nucleus;organelle	23.3101	23.5285	23.2463	23.217	23.3778	23.3101	22.7715	22.8365	22.7013	23.0342	22.7056	22.7776	10400000	12100000	9950000	9750000	10900000	10400000	7160000	7490000	6820000	8590000	6840000	7190000
O00541	PESC_HUMAN	PES1	Pescadillo homolog	biological regulation;cell population proliferation;cellular aromatic compound metabolic process;cellular component biogenesis;cellular component organization or biogenesis;cellular metabolic process;cellular nitrogen compound metabolic process;cellular process;heterocycle metabolic process;macromolecule metabolic process;maturation of 5.8S rRNA;maturation of 5.8S rRNA from tricistronic rRNA tran…	binding;nucleic acid binding;organic cyclic compound binding;protein-containing complex binding;ribonucleoprotein complex binding;RNA binding	cellular anatomical entity;chromosome;cytosol;intracellular non-membrane-bounded organelle;intracellular organelle;membrane;non-membrane-bounded organelle;nuclear protein-containing complex;nucleolus;nucleoplasm;organelle;PeBoW complex;preribosome;preribosome, large subunit precursor;protein-containing complex;ribonucleoprotein complex	24.2463	24.3511	24.3031	23.867	23.8764	24.019	23.8191	23.9933	23.9847	23.3239	23.5869	23.5045	19900000	21400000	20700000	15300000	15400000	17000000	14800000	16700000	16600000	10500000	12600000	11900000
Q9UBC5	MYO1A_HUMAN	MYO1A	Unconventional myosin-Ia	actin filament organization;actin filament-based movement;actin filament-based process;actin filament-based transport;cell projection assembly;cell projection organization;cellular component assembly;cellular component organization;cellular component organization or biogenesis;cellular localization;cellular process;cytoskeleton-dependent intracellular transport;establishment of localization;estab…	actin binding;actin filament binding;adenyl nucleotide binding;adenyl ribonucleotide binding;anion binding;ATP binding;ATP-dependent activity;binding;calmodulin binding;carbohydrate derivative binding;cytoskeletal motor activity;cytoskeletal protein binding;heterocyclic compound binding;ion binding;microfilament motor activity;nucleoside phosphate binding;nucleotide binding;organic cyclic compoun…	actin cytoskeleton;actin-based cell projection;apical plasma membrane;basolateral plasma membrane;brush border;cell projection;cellular anatomical entity;cluster of actin-based cell projections;cortical actin cytoskeleton;cortical cytoskeleton;cytoplasm;cytoskeleton;filamentous actin;intracellular non-membrane-bounded organelle;intracellular organelle;lateral plasma membrane;membrane;membrane mic…	18.4562	18.5805	18.2953	18.7992	18.9423	18.8599	19.1728	19.0256	19.4222	19.5183	19.2502	19.2766	359639	391995	321697	456166	503735	475776	590986	533659	702509	750911	623561	635107
Q13421	MSLN_HUMAN	MSLN	Mesothelin	cell adhesion;cell-matrix adhesion;cell-substrate adhesion;cellular process		cell surface;cellular anatomical entity;endoplasmic reticulum lumen;extracellular region;Golgi apparatus;intracellular membrane-bounded organelle;intracellular organelle;intracellular organelle lumen;membrane;membrane-bounded organelle;membrane-enclosed lumen;organelle;organelle lumen;plasma membrane;side of membrane	17.0372	16.9951	16.7924	17.9152	17.7247	17.5762	18.0878	18.4454	17.681	19.2094	18.5778	18.8535	134496	130631	113503	247187	216598	195419	278600	356960	210148	606184	391266	473650
Q00534	CDK6_HUMAN	CDK6	Cyclin-dependent kinase 6	anatomical structure development;astrocyte development;biological process involved in interspecies interaction between organisms;biological regulation;cell activation;cell cycle G1/S phase transition;cell cycle phase transition;cell cycle process;cell dedifferentiation;cell development;cell differentiation;cell division;cell surface receptor signaling pathway;cellular developmental process;cellul…	adenyl nucleotide binding;adenyl ribonucleotide binding;anion binding;ATP binding;binding;carbohydrate derivative binding;catalytic activity;catalytic activity, acting on a protein;cyclin binding;cyclin-dependent protein kinase activity;cyclin-dependent protein serine/threonine kinase activity;FBXO family protein binding;heterocyclic compound binding;ion binding;kinase activity;nucleoside phospha…	catalytic complex;cell projection;cellular anatomical entity;centrosome;cyclin D2-CDK6 complex;cyclin-dependent protein kinase holoenzyme complex;cytoplasm;cytosol;intracellular membrane-bounded organelle;intracellular organelle;membrane-bounded organelle;microtubule organizing center;nucleoplasm;nucleus;organelle;plasma membrane bounded cell projection;protein kinase complex;protein-containing c…	20.5451	20.8576	20.7307	19.8368	19.722	19.9459	19.9235	20.2066	20.1079	19.3993	19.0392	19.1566	1530000	1900000	1740000	936421	864811	1010000	994420	1210000	1130000	691480	538732	584382
Q01664	TFAP4_HUMAN	TFAP4	Transcription factor AP-4	biological process involved in interaction with symbiont;biological process involved in interspecies interaction between organisms;biological process involved in symbiotic interaction;biological regulation;cellular component assembly;cellular component organization;cellular component organization or biogenesis;cellular process;cellular response to chemical stimulus;cellular response to corticoste…	binding;cis-regulatory region sequence-specific DNA binding;DNA binding;DNA-binding transcription activator activity;DNA-binding transcription activator activity, RNA polymerase II-specific;DNA-binding transcription factor activity;DNA-binding transcription factor activity, RNA polymerase II-specific;double-stranded DNA binding;E-box binding;enzyme binding;histone deacetylase binding;identical pr…	cellular anatomical entity;chromatin;intracellular membrane-bounded organelle;intracellular organelle;membrane-bounded organelle;mitochondrion;nucleoplasm;nucleus;organelle;protein-containing complex;protein-DNA complex;transcription regulator complex;transcription repressor complex	22.0122	21.9812	21.5731	21.1704	21.0951	20.9882	21.68	21.6186	21.265	19.9882	19.8151	19.6564	4230000	4140000	3120000	2360000	2240000	2080000	3360000	3220000	2520000	1040000	922437	826340
Q8WWH5	TRUB1_HUMAN	TRUB1	Pseudouridylate synthase TRUB1	biological regulation;cellular aromatic compound metabolic process;cellular metabolic process;cellular nitrogen compound metabolic process;cellular process;heterocycle metabolic process;macromolecule metabolic process;macromolecule modification;metabolic process;mRNA metabolic process;mRNA modification;mRNA processing;mRNA pseudouridine synthesis;ncRNA metabolic process;ncRNA processing;nitrogen …	binding;catalytic activity;intramolecular transferase activity;isomerase activity;nucleic acid binding;organic cyclic compound binding;pre-miRNA binding;pseudouridine synthase activity;RNA binding	cellular anatomical entity;cytosol;intracellular membrane-bounded organelle;intracellular organelle;membrane-bounded organelle;mitochondrion;nucleus;organelle	22.6186	22.6119	22.2764	22.1488	22.1079	22.1143	22.1047	21.9134	22.1395	21.5731	21.3156	21.265	6440000	6410000	5080000	4650000	4520000	4540000	4510000	3950000	4620000	3120000	2610000	2520000
P42892	ECE1_HUMAN	ECE1	Endothelin-converting enzyme 1	amide metabolic process;anatomical structure development;anatomical structure morphogenesis;animal organ development;axon guidance;axonogenesis;axonogenesis involved in innervation;biological regulation;blood vessel diameter maintenance;bradykinin catabolic process;calcitonin catabolic process;catabolic process;cell projection morphogenesis;cell projection organization;cell surface receptor signa…	amide binding;binding;catalytic activity;catalytic activity, acting on a protein;cation binding;endopeptidase activity;hormone binding;hydrolase activity;identical protein binding;ion binding;metal ion binding;metalloendopeptidase activity;metallopeptidase activity;peptidase activity;peptide binding;peptide hormone binding;protein binding;protein dimerization activity;protein homodimerization act…	bounding membrane of organelle;cellular anatomical entity;clathrin-coated vesicle;coated vesicle;cytoplasmic vesicle;cytoplasmic vesicle membrane;early endosome;endosome;endosome membrane;external side of plasma membrane;extracellular exosome;extracellular membrane-bounded organelle;extracellular organelle;extracellular vesicle;intracellular membrane-bounded organelle;intracellular organelle;intr…	21.4923	21.3805	21.5165	21.953	22.0393	21.9742	21.6671	21.4375	21.5685	22.4947	22.4972	22.5777	2950000	2730000	3000000	4060000	4310000	4120000	3330000	2840000	3110000	5910000	5920000	6260000
Q13591	SEM5A_HUMAN	SEMA5A	Semaphorin-5A	ameboidal-type cell migration;anatomical structure development;axon extension;axon guidance;axonal fasciculation;biological regulation;blood vessel endothelial cell proliferation involved in sprouting angiogenesis;cell adhesion;cell chemotaxis;cell communication;cell growth;cell migration;cell motility;cell population proliferation;cell projection organization;cell recognition;cell surface recept…	binding;carbohydrate derivative binding;chemorepellent activity;chondroitin sulfate proteoglycan binding;glycosaminoglycan binding;heparan sulfate proteoglycan binding;molecular function activator activity;molecular function regulator activity;protein binding;proteoglycan binding;receptor ligand activity;semaphorin receptor binding;signaling receptor activator activity;signaling receptor binding;…	cellular anatomical entity;extracellular exosome;extracellular membrane-bounded organelle;extracellular organelle;extracellular vesicle;membrane;membrane-bounded organelle;organelle;plasma membrane;vesicle	19.0218	19.1557	18.8948	18.9974	18.996	18.9363	19.4858	19.4203	18.9641	20.0156	20.002	20.0559	532274	584033	487404	523361	522844	501652	734184	701618	511416	1060000	1050000	1090000
Q9H8M1	CQ10B_HUMAN	COQ10B	Coenzyme Q-binding protein COQ10 homolog B, mitochondrial	biosynthetic process;cellular biosynthetic process;cellular ketone metabolic process;cellular metabolic process;cellular process;cellular respiration;energy derivation by oxidation of organic compounds;generation of precursor metabolites and energy;ketone biosynthetic process;metabolic process;organic substance biosynthetic process;organic substance metabolic process;quinone biosynthetic process;…	binding;quinone binding;ubiquinone binding	cellular anatomical entity;intracellular membrane-bounded organelle;intracellular organelle;membrane;membrane-bounded organelle;mitochondrial inner membrane;mitochondrial membrane;mitochondrion;organelle;organelle inner membrane;organelle membrane	19.1324	18.628	19.3924	19.0149	19.1945	19.3685	19.6357	19.626	20.3538	20.7553	21.1015	21.1143	574680	405122	688148	529729	599974	676866	814571	809139	1340000	1770000	2250000	2270000
Q9NR30	DDX21_HUMAN	DDX21	Nucleolar RNA helicase 2	aromatic compound biosynthetic process;biological process involved in interspecies interaction between organisms;biological regulation;biosynthetic process;cell differentiation;cellular aromatic compound metabolic process;cellular biosynthetic process;cellular component organization;cellular component organization or biogenesis;cellular developmental process;cellular metabolic process;cellular ni…	7SK snRNA binding;adenyl nucleotide binding;adenyl ribonucleotide binding;anion binding;ATP binding;ATP hydrolysis activity;ATP-dependent activity;ATP-dependent activity, acting on RNA;binding;carbohydrate derivative binding;catalytic activity;catalytic activity, acting on a nucleic acid;catalytic activity, acting on RNA;double-stranded RNA binding;enzyme inhibitor activity;enzyme regulator activ…	ATPase complex;B-WICH complex;catalytic complex;cellular anatomical entity;chromosome;cytosol;intracellular membrane-bounded organelle;intracellular non-membrane-bounded organelle;intracellular organelle;membrane;membrane-bounded organelle;mitochondrion;non-membrane-bounded organelle;nuclear protein-containing complex;nucleolus;nucleoplasm;organelle;protein-containing complex;SWI/SNF superfamily-…	25.9066	25.9248	25.8167	25.4551	25.433	25.5075	25.7645	25.6649	25.6431	25.1719	25.2607	25.1488	62900000	63700000	59100000	46000000	45300000	47700000	57000000	53200000	52400000	37800000	40200000	37200000
P07203	GPX1_HUMAN	GPX1	Glutathione peroxidase 1	acylglycerol metabolic process;ameboidal-type cell migration;anatomical structure development;anatomical structure formation involved in morphogenesis;angiogenesis;angiogenesis involved in wound healing;apoptotic process;apoptotic signaling pathway;arachidonic acid metabolic process;biological process involved in interaction with symbiont;biological process involved in interspecies interaction be…	antioxidant activity;binding;catalytic activity;glutathione peroxidase activity;oxidoreductase activity;oxidoreductase activity, acting on peroxide as acceptor;peroxidase activity;phospholipid-hydroperoxide glutathione peroxidase activity;protein binding;protein domain specific binding;SH3 domain binding	cellular anatomical entity;cytoplasm;cytosol;intracellular membrane-bounded organelle;intracellular organelle;intracellular organelle lumen;membrane-bounded organelle;membrane-enclosed lumen;mitochondrial matrix;mitochondrion;organelle;organelle lumen	22.1642	22.4221	22.1488	22.8365	23.0426	23.141	22.9584	22.821	23.2535	23.4923	23.6209	23.5404	4700000	5620000	4650000	7490000	8640000	9250000	8150000	7410000	10000000	11800000	12900000	12200000
Q9Y5S2	MRCKB_HUMAN	CDC42BPB	Serine/threonine-protein kinase MRCK beta	actin cytoskeleton organization;actin filament-based process;actomyosin structure organization;biological regulation;cell migration;cell motility;cellular component organization;cellular component organization or biogenesis;cellular metabolic process;cellular process;cytoskeleton organization;establishment or maintenance of cell polarity;macromolecule metabolic process;macromolecule modification;…	adenyl nucleotide binding;adenyl ribonucleotide binding;anion binding;ATP binding;binding;carbohydrate derivative binding;catalytic activity;catalytic activity, acting on a protein;cation binding;enzyme binding;GTPase binding;heterocyclic compound binding;ion binding;kinase activity;magnesium ion binding;metal ion binding;nucleoside phosphate binding;nucleotide binding;organic cyclic compound bin…	actomyosin;anchoring junction;cell junction;cell leading edge;cell projection;cell-cell junction;cellular anatomical entity;cytoplasm;cytoskeleton;cytosol;extracellular exosome;extracellular membrane-bounded organelle;extracellular organelle;extracellular vesicle;intracellular non-membrane-bounded organelle;intracellular organelle;lamellipodium;membrane;membrane-bounded organelle;non-membrane-bou…	22.2477	22.4324	22.4273	22.7077	22.6736	22.68	22.5983	22.6693	22.5404	22.969	23.1079	23.0493	4980000	5660000	5640000	6850000	6690000	6720000	6350000	6670000	6100000	8210000	9040000	8680000
Q6ZN18	AEBP2_HUMAN	AEBP2	Zinc finger protein AEBP2	biological regulation;cellular component organization;cellular component organization or biogenesis;cellular process;chromatin organization;negative regulation of biological process;negative regulation of biosynthetic process;negative regulation of cellular biosynthetic process;negative regulation of cellular metabolic process;negative regulation of cellular process;negative regulation of DNA-tem…	binding;cation binding;DNA binding;ion binding;metal ion binding;nucleic acid binding;organic cyclic compound binding;transcription coregulator activity;transcription regulator activity	catalytic complex;cellular anatomical entity;chromatin;ESC/E(Z) complex;histone methyltransferase complex;methyltransferase complex;nuclear protein-containing complex;nucleoplasm;PcG protein complex;protein-containing complex;protein-DNA complex;transferase complex	20.6364	20.9812	20.343	19.4055	19.5003	19.5242	19.7679	20.343	19.6167	18.0066	17.2032	17.4869	1630000	2070000	1330000	694424	741597	753999	892781	1330000	803909	263338	150893	183691
P49454	CENPF_HUMAN	CENPF	Centromere protein F	anatomical structure development;animal organ development;aromatic compound biosynthetic process;biological regulation;biosynthetic process;cell cycle;cell cycle checkpoint signaling;cell cycle process;cell differentiation;cell division;cellular aromatic compound metabolic process;cellular biosynthetic process;cellular component assembly;cellular component organization;cellular component organiza…	binding;chromatin binding;cytoskeletal protein binding;DNA-binding transcription factor binding;dynein complex binding;identical protein binding;microtubule binding;protein binding;protein dimerization activity;protein homodimerization activity;protein-containing complex binding;transcription factor binding;tubulin binding	axoneme;cellular anatomical entity;centrosome;chromosomal region;chromosome, centromeric region;ciliary basal body;ciliary transition fiber;cytoplasm;cytosol;envelope;intracellular membrane-bounded organelle;intracellular non-membrane-bounded organelle;intracellular organelle;intracellular protein-containing complex;kinetochore;membrane;membrane-bounded organelle;microtubule organizing center;mid…	21.3156	21.6231	21.3645	21.1519	21.1332	21.0224	21.4476	21.3752	20.8191	19.5809	18.9303	19.0325	2610000	3230000	2700000	2330000	2300000	2130000	2860000	2720000	1850000	784218	499551	536220
P18850	ATF6A_HUMAN	ATF6	Cyclic AMP-dependent transcription factor ATF-6 alpha	anatomical structure development;animal organ development;ATF6-mediated unfolded protein response;biological regulation;catabolic process;cellular process;cellular response to stimulus;cellular response to stress;developmental process;endoplasmic reticulum unfolded protein response;ERAD pathway;ER-nucleus signaling pathway;eye development;macromolecule catabolic process;macromolecule metabolic pr…	binding;cis-regulatory region sequence-specific DNA binding;DNA binding;DNA-binding transcription activator activity;DNA-binding transcription activator activity, RNA polymerase II-specific;DNA-binding transcription factor activity;DNA-binding transcription factor activity, RNA polymerase II-specific;double-stranded DNA binding;identical protein binding;nucleic acid binding;organic cyclic compoun…	bounding membrane of organelle;cellular anatomical entity;chromatin;cytosol;endoplasmic reticulum;endoplasmic reticulum membrane;envelope;Golgi apparatus;Golgi membrane;intracellular membrane-bounded organelle;intracellular organelle;membrane;membrane-bounded organelle;nuclear envelope;nuclear protein-containing complex;nucleoplasm;nucleus;organelle;organelle envelope;organelle membrane;protein-c…	18.4773	18.9452	18.4474	17.7635	17.8896	17.7452	17.9262	17.9013	17.412	16.9624	16.5745	16.8685	364947	504738	357458	222515	242838	219705	249074	244809	174400	127698	97590.5	119653
O14763	TR10B_HUMAN	TNFRSF10B	Tumor necrosis factor receptor superfamily member 10B	activation of NF-kappaB-inducing kinase activity;activation of protein kinase activity;apoptotic process;apoptotic signaling pathway;biological regulation;cell death;cell surface receptor signaling pathway;cellular process;cellular response to abiotic stimulus;cellular response to environmental stimulus;cellular response to external stimulus;cellular response to mechanical stimulus;cellular respo…	binding;death receptor activity;molecular transducer activity;protein binding;signaling receptor activity;TRAIL binding;TRAIL receptor activity;transmembrane signaling receptor activity	cell surface;cellular anatomical entity;membrane;plasma membrane	17.7902	17.3517	18.0618	17.6953	18.0659	17.4674	18.9569	18.5976	18.6325	19.1839	18.9194	19.5661	226659	167256	273608	212228	274401	181223	508865	396678	406375	595560	495812	776191
P54577	SYYC_HUMAN	YARS1	Tyrosine--tRNA ligase, cytoplasmic	amino acid activation;amino acid metabolic process;apoptotic process;carboxylic acid metabolic process;cell death;cellular aromatic compound metabolic process;cellular metabolic process;cellular nitrogen compound metabolic process;cellular process;heterocycle metabolic process;macromolecule metabolic process;metabolic process;ncRNA metabolic process;nitrogen compound metabolic process;nucleic aci…	adenyl nucleotide binding;adenyl ribonucleotide binding;aminoacyl-tRNA ligase activity;anion binding;ATP binding;binding;carbohydrate derivative binding;catalytic activity;catalytic activity, acting on a nucleic acid;catalytic activity, acting on a tRNA;catalytic activity, acting on RNA;chemokine receptor binding;CXCR chemokine receptor binding;cytokine receptor binding;G protein-coupled receptor…	cellular anatomical entity;cytoplasm;cytosol;extracellular space;intracellular membrane-bounded organelle;intracellular organelle;membrane-bounded organelle;nuclear body;nucleus;organelle	23.8385	23.9406	24.0935	24.2679	24.3645	24.4298	24.3239	24.3376	24.4614	24.632	24.7492	24.654	15000000	16100000	17900000	20200000	21600000	22600000	21000000	21200000	23100000	26000000	28200000	26400000
P24385	CCND1_HUMAN	CCND1	G1/S-specific cyclin-D1	anatomical structure development;animal organ development;animal organ regeneration;biological regulation;body fluid secretion;cell cycle checkpoint signaling;cell cycle G1/S phase transition;cell cycle phase transition;cell cycle process;cell differentiation;cell division;cell population proliferation;cell surface receptor signaling pathway;cellular developmental process;cellular process;cellula…	binding;catalytic activity;catalytic activity, acting on a protein;cyclin-dependent protein serine/threonine kinase activator activity;cyclin-dependent protein serine/threonine kinase regulator activity;enzyme activator activity;enzyme binding;enzyme regulator activity;histone deacetylase binding;kinase activator activity;kinase activity;kinase binding;kinase regulator activity;molecular function…	anchoring junction;bicellular tight junction;catalytic complex;cell junction;cell-cell junction;cellular anatomical entity;cyclin D1-CDK4 complex;cyclin-dependent protein kinase holoenzyme complex;cytoplasm;cytosol;intracellular membrane-bounded organelle;intracellular organelle;membrane;membrane-bounded organelle;nuclear membrane;nucleoplasm;nucleus;organelle;organelle membrane;protein kinase co…	18.7619	18.7896	18.9714	18.7659	18.7951	18.8852	18.4015	18.597	18.9561	17.6384	17.7842	17.6716	444509	453155	513994	445765	454857	484175	346253	396518	508557	204030	225721	208775
O94842	TOX4_HUMAN	TOX4	TOX high mobility group box family member 4	biological regulation;regulation of biological process;regulation of biosynthetic process;regulation of cellular biosynthetic process;regulation of cellular metabolic process;regulation of cellular process;regulation of DNA-templated transcription;regulation of gene expression;regulation of macromolecule biosynthetic process;regulation of macromolecule metabolic process;regulation of metabolic pr…	binding;chromatin binding;chromatin DNA binding;DNA binding;nucleic acid binding;organic cyclic compound binding;protein-containing complex binding	catalytic complex;cellular anatomical entity;chromatin;intracellular membrane-bounded organelle;intracellular organelle;membrane-bounded organelle;nucleus;organelle;phosphatase complex;protein phosphatase type 1 complex;protein serine/threonine phosphatase complex;protein-containing complex;protein-DNA complex;PTW/PP1 phosphatase complex	21.0951	21.2707	20.8191	20.9459	20.8876	20.9812	20.5545	20.6364	20.3857	20.3857	20.343	20.1825	2240000	2530000	1850000	2020000	1940000	2070000	1540000	1630000	1370000	1370000	1330000	1190000
P57058	HUNK_HUMAN	HUNK	Hormonally up-regulated neu tumor-associated kinase	biological regulation;cellular metabolic process;cellular process;intracellular signal transduction;metabolic process;phosphate-containing compound metabolic process;phosphorus metabolic process;phosphorylation;regulation of biological process;regulation of cellular process;signal transduction	adenyl nucleotide binding;adenyl ribonucleotide binding;anion binding;ATP binding;binding;carbohydrate derivative binding;catalytic activity;catalytic activity, acting on a protein;heterocyclic compound binding;ion binding;kinase activity;nucleoside phosphate binding;nucleotide binding;organic cyclic compound binding;phosphotransferase activity, alcohol group as acceptor;protein kinase activity;p…	cellular anatomical entity;cytoplasm	20.9742	21.2243	20.417	20.3321	19.8166	19.9152	20.4273	20.4972	19.9742	17.5967	17.3137	18.1479	2060000	2450000	1400000	1320000	923417	988700	1410000	1480000	1030000	198213	162903	290441
Q92614	MY18A_HUMAN	MYO18A	Unconventional myosin-XVIIIa	actin cytoskeleton organization;actin filament-based process;actomyosin structure organization;asymmetric Golgi ribbon formation;biological regulation;cell migration;cell motility;cellular aromatic compound metabolic process;cellular component organization;cellular component organization or biogenesis;cellular metabolic process;cellular nitrogen compound metabolic process;cellular process;cytoske…	actin binding;actin filament binding;adenyl nucleotide binding;adenyl ribonucleotide binding;ADP binding;anion binding;ATP binding;ATP-dependent activity;ATP-dependent activity, acting on DNA;binding;carbohydrate derivative binding;catalytic activity;catalytic activity, acting on a nucleic acid;catalytic activity, acting on DNA;cytoskeletal protein binding;DNA binding;heterocyclic compound bindin…	actomyosin;bounding membrane of organelle;cell surface;cellular anatomical entity;cytoplasm;endoplasmic reticulum-Golgi intermediate compartment;Golgi apparatus subcompartment;Golgi membrane;intracellular membrane-bounded organelle;intracellular organelle;membrane;membrane-bounded organelle;myosin complex;myosin filament;myosin II complex;organelle;organelle membrane;organelle subcompartment;prot…	21.2989	21.714	21.4118	21.5731	21.5404	21.4425	22.1734	22.2448	21.7389	22.5498	22.3538	22.4118	2580000	3440000	2790000	3120000	3050000	2850000	4730000	4970000	3500000	6140000	5360000	5580000
Q04828	AK1C1_HUMAN	AKR1C1	Aldo-keto reductase family 1 member C1	alcohol metabolic process;aminoglycoside antibiotic metabolic process;bile acid and bile salt transport;bile acid metabolic process;biological regulation;C21-steroid hormone metabolic process;carbohydrate derivative metabolic process;carboxylic acid metabolic process;carboxylic acid transport;cell differentiation;cellular aldehyde metabolic process;cellular aromatic compound metabolic process;cel…	17-alpha,20-alpha-dihydroxypregn-4-en-3-one dehydrogenase activity;3beta-hydroxy-5beta-steroid dehydrogenase activity;5alpha-androstane-3beta,17beta-diol dehydrogenase activity;alcohol dehydrogenase (NADP+) activity;alditol:NADP+ 1-oxidoreductase activity;aldo-keto reductase (NADP) activity;androstan-3-alpha,17-beta-diol dehydrogenase activity;androsterone dehydrogenase (B-specific) activity;andr…	cellular anatomical entity;cytosol;extracellular exosome;extracellular membrane-bounded organelle;extracellular organelle;extracellular vesicle;membrane-bounded organelle;organelle;vesicle	15.0688	14.2318	13.0273	13.8179	13.7295	19.0396	21.1825	21.5451	22.1363	20.953	21.7876	21.1519						538862	2380000	3060000	4610000	2030000	3620000	2330000
Q9Y2K2	SIK3_HUMAN	SIK3	Serine/threonine-protein kinase SIK3	biological regulation;cellular component organization;cellular component organization or biogenesis;cellular metabolic process;cellular process;cytoskeleton organization;intracellular signal transduction;macromolecule metabolic process;macromolecule modification;metabolic process;microtubule cytoskeleton organization;microtubule-based process;nitrogen compound metabolic process;organelle organiza…	adenyl nucleotide binding;adenyl ribonucleotide binding;anion binding;ATP binding;binding;carbohydrate derivative binding;catalytic activity;catalytic activity, acting on a protein;cation binding;heterocyclic compound binding;ion binding;kinase activity;magnesium ion binding;metal ion binding;nucleoside phosphate binding;nucleotide binding;organic cyclic compound binding;phosphotransferase activi…	cellular anatomical entity;cytoplasm	19.8492	20.1825	19.9316	19.6372	19.5127	19.6018	19.8244	19.9601	19.6303	18.7257	18.7685	18.771	944510	1190000	1000000	815438	748032	795665	928422	1020000	811516	433517	446547	447335
P04035	HMDH_HUMAN	HMGCR	3-hydroxy-3-methylglutaryl-coenzyme A reductase	alcohol biosynthetic process;alcohol metabolic process;associative learning;behavior;biological regulation;biosynthetic process;carbohydrate derivative metabolic process;cellular aromatic compound metabolic process;cellular biosynthetic process;cellular lipid metabolic process;cellular metabolic process;cellular nitrogen compound metabolic process;cellular process;cholesterol biosynthetic process…	adenyl nucleotide binding;adenyl ribonucleotide binding;anion binding;binding;carbohydrate derivative binding;catalytic activity;coenzyme A binding;enzyme regulator activity;GTPase regulator activity;heterocyclic compound binding;hydroxymethylglutaryl-CoA reductase (NADPH) activity;ion binding;molecular function regulator activity;NADP binding;NADPH binding;nucleoside phosphate binding;nucleoside…	bounding membrane of organelle;cellular anatomical entity;endoplasmic reticulum;endoplasmic reticulum membrane;intracellular membrane-bounded organelle;intracellular organelle;membrane;membrane-bounded organelle;microbody;microbody membrane;organelle;organelle membrane;peroxisomal membrane	20.7223	20.8576	20.9951	19.3502	19.2929	19.4466	21.002	21.0088	21.265	20.2302	20.5638	20.7553	1730000	1900000	2090000	668330	642302	714534	2100000	2110000	2520000	1230000	1550000	1770000
Q96M96	FGD4_HUMAN	FGD4	FYVE, RhoGEF and PH domain-containing protein 4	actin cytoskeleton organization;actin filament-based process;biological regulation;cell projection assembly;cell projection organization;cellular component assembly;cellular component organization;cellular component organization or biogenesis;cellular process;cytoskeleton organization;filopodium assembly;organelle organization;plasma membrane bounded cell projection assembly;plasma membrane bound…	actin binding;binding;cation binding;cytoskeletal protein binding;enzyme binding;enzyme regulator activity;GTPase binding;GTPase regulator activity;guanyl-nucleotide exchange factor activity;ion binding;metal ion binding;molecular function regulator activity;nucleoside-triphosphatase regulator activity;protein binding;small GTPase binding	actin-based cell projection;cell projection;cellular anatomical entity;cytoplasm;cytoskeleton;cytosol;filopodium;Golgi apparatus;intracellular membrane-bounded organelle;intracellular non-membrane-bounded organelle;intracellular organelle;lamellipodium;membrane-bounded organelle;non-membrane-bounded organelle;organelle;plasma membrane bounded cell projection;ruffle	20.0951	20.0559	20.1457	20.0559	19.903	19.9459	20.3321	20.0951	20.2764	20.6971	20.4775	20.6364	1120000	1090000	1160000	1090000	980371	1010000	1320000	1120000	1270000	1700000	1460000	1630000
Q9BRS2	RIOK1_HUMAN	RIOK1	Serine/threonine-protein kinase RIO1	biological regulation;cellular aromatic compound metabolic process;cellular component biogenesis;cellular component organization or biogenesis;cellular metabolic process;cellular nitrogen compound metabolic process;cellular process;heterocycle metabolic process;macromolecule metabolic process;maturation of SSU-rRNA;metabolic process;ncRNA metabolic process;ncRNA processing;nitrogen compound metab…	adenyl nucleotide binding;adenyl ribonucleotide binding;anion binding;ATP binding;binding;carbohydrate derivative binding;catalytic activity;catalytic activity, acting on a protein;cation binding;heterocyclic compound binding;hydrolase activity;ion binding;kinase activity;metal ion binding;nucleoside phosphate binding;nucleotide binding;organic cyclic compound binding;phosphotransferase activity,…	catalytic complex;cellular anatomical entity;cytosol;methyltransferase complex;nucleoplasm;preribosome;preribosome, small subunit precursor;protein-containing complex;ribonucleoprotein complex;transferase complex	21.1457	21.4273	21.0951	20.3752	20.3211	20.4576	20.4874	20.5069	20.8423	19.8139	19.8507	19.9142	2320000	2820000	2240000	1360000	1310000	1440000	1470000	1490000	1880000	921665	945480	988036
O94782	UBP1_HUMAN	USP1	Ubiquitin carboxyl-terminal hydrolase 1	anatomical structure development;biological regulation;cellular aromatic compound metabolic process;cellular metabolic process;cellular nitrogen compound metabolic process;cellular process;cellular response to stimulus;cellular response to stress;developmental process;DNA damage response;DNA metabolic process;DNA repair;heterocycle metabolic process;macromolecule metabolic process;macromolecule m…	catalytic activity;catalytic activity, acting on a protein;cysteine-type deubiquitinase activity;cysteine-type endopeptidase activity;cysteine-type peptidase activity;deubiquitinase activity;endopeptidase activity;hydrolase activity;peptidase activity;ubiquitin-like protein peptidase activity	cellular anatomical entity;cytosol;intracellular membrane-bounded organelle;intracellular organelle;membrane-bounded organelle;nucleoplasm;nucleus;organelle	21.6929	21.5451	21.5592	20.85	20.8651	20.9742	21.4576	21.2877	21.1395	20.0292	19.4194	19.7821	3390000	3060000	3090000	1890000	1910000	2060000	2880000	2560000	2310000	1070000	701164	901611
Q14147	DHX34_HUMAN	DHX34	Probable ATP-dependent RNA helicase DHX34	aromatic compound catabolic process;biological regulation;catabolic process;cellular aromatic compound metabolic process;cellular catabolic process;cellular metabolic process;cellular nitrogen compound catabolic process;cellular nitrogen compound metabolic process;cellular process;heterocycle catabolic process;heterocycle metabolic process;macromolecule catabolic process;macromolecule metabolic p…	adenyl nucleotide binding;adenyl ribonucleotide binding;anion binding;ATP binding;ATP hydrolysis activity;ATP-dependent activity;ATP-dependent activity, acting on RNA;binding;carbohydrate derivative binding;catalytic activity;catalytic activity, acting on a nucleic acid;catalytic activity, acting on RNA;helicase activity;heterocyclic compound binding;hydrolase activity;hydrolase activity, acting …	cellular anatomical entity;membrane	22.6119	23.0983	22.7836	22.4601	22.3565	22.3645	22.4221	22.3376	22.2214	21.7796	21.7223	21.8307	6410000	8980000	7220000	5770000	5370000	5400000	5620000	5300000	4890000	3600000	3460000	3730000
Q3KR16	PKHG6_HUMAN	PLEKHG6	Pleckstrin homology domain-containing family G member 6	biological regulation;regulation of biological process;regulation of cell communication;regulation of cellular process;regulation of intracellular signal transduction;regulation of response to stimulus;regulation of signal transduction;regulation of signaling;regulation of small GTPase mediated signal transduction	enzyme activator activity;enzyme regulator activity;GTPase activator activity;GTPase regulator activity;guanyl-nucleotide exchange factor activity;molecular function activator activity;molecular function regulator activity;nucleoside-triphosphatase regulator activity	actin-based cell projection;cell junction;cell projection;cellular anatomical entity;centrosome;cleavage furrow;cytosol;membrane;microtubule organizing center;microvillus;plasma membrane bounded cell projection;plasma membrane region;spindle pole	18.7008	19.0398	18.619	18.9553	19.0593	18.7798	19.5354	19.1302	19.15	19.8218	19.8948	19.8486	426088	538955	402613	508281	546281	450060	759869	573812	581754	926754	974844	944101
Q9Y6M1	IF2B2_HUMAN	IGF2BP2	Insulin-like growth factor 2 mRNA-binding protein 2	adaptive thermogenesis;anatomical structure development;anatomical structure morphogenesis;biological regulation;cold-induced thermogenesis;CRD-mediated mRNA stabilization;developmental process;energy homeostasis;establishment of localization;establishment of RNA localization;homeostatic process;localization;metabolic process;mRNA stabilization;mRNA transport;multicellular organismal process;mult…	binding;molecular adaptor activity;mRNA 3'-UTR binding;mRNA 5'-UTR binding;mRNA binding;N6-methyladenosine-containing RNA reader activity;nucleic acid binding;organic cyclic compound binding;protein-macromolecule adaptor activity;protein-RNA adaptor activity;RNA binding;translation regulator activity;translation regulator activity, nucleic acid binding	cellular anatomical entity;cytoplasm;cytoplasmic ribonucleoprotein granule;cytoplasmic stress granule;cytoskeleton;cytosol;intracellular membrane-bounded organelle;intracellular non-membrane-bounded organelle;intracellular organelle;membrane-bounded organelle;non-membrane-bounded organelle;nucleus;organelle;P-body;ribonucleoprotein granule;supramolecular complex	18.5206	18.927	18.5597	18.4796	18.6112	18.4854	19.2872	19.4021	18.9797	19.2125	19.4365	19.4258	376071	498421	386398	365516	400444	366998	639772	692807	516961	607504	709536	704305
P14635	CCNB1_HUMAN	CCNB1	G2/mitotic-specific cyclin-B1	anatomical structure development;biological regulation;cell cycle G2/M phase transition;cell cycle phase transition;cell cycle process;cell division;cellular component organization;cellular component organization or biogenesis;cellular process;chordate embryonic development;chromosome localization;cytoskeleton organization;developmental process;embryo development;embryo development ending in birt…	binding;cyclin-dependent protein serine/threonine kinase activator activity;cyclin-dependent protein serine/threonine kinase regulator activity;enzyme activator activity;enzyme binding;enzyme regulator activity;kinase activator activity;kinase binding;kinase regulator activity;molecular function activator activity;molecular function regulator activity;patched binding;protein binding;protein kinas…	catalytic complex;cellular anatomical entity;centrosome;cyclin B1-CDK1 complex;cyclin-dependent protein kinase holoenzyme complex;cytoplasm;cytosol;intracellular membrane-bounded organelle;intracellular organelle;intracellular organelle lumen;membrane;membrane-bounded organelle;membrane-enclosed lumen;microtubule organizing center;mitochondrial matrix;nucleoplasm;nucleus;organelle;organelle lumen…	23.4041	22.9043	23.1596	22.9864	23.074	23.1673	22.4067	22.3101	22.9043	21.6843	22.0325	21.9352	11100000	7850000	9370000	8310000	8830000	9420000	5560000	5200000	7850000	3370000	4290000	4010000
H0YL14	TM250_HUMAN	TMEM250	Transmembrane protein 250	biological regulation;cell cycle process;cell projection assembly;cell projection organization;cellular component assembly;cellular component organization;cellular component organization or biogenesis;cellular process;cilium assembly;cilium organization;cytokinesis;cytoskeleton-dependent cytokinesis;organelle assembly;organelle organization;plasma membrane bounded cell projection assembly;plasma …	catalytic activity;GTPase activity;hydrolase activity;hydrolase activity, acting on acid anhydrides;hydrolase activity, acting on acid anhydrides, in phosphorus-containing anhydrides;molecular adaptor activity;pyrophosphatase activity;ribonucleoside triphosphate phosphatase activity	cell division site;cellular anatomical entity;cytoplasm;cytoskeleton;intracellular membrane-bounded organelle;intracellular non-membrane-bounded organelle;intracellular organelle;membrane;membrane-bounded organelle;microtubule cytoskeleton;non-membrane-bounded organelle;nucleoplasm;nucleus;organelle;protein-containing complex;septin complex;septin cytoskeleton;septin ring	19.4621	20.0821	19.1899	18.6614	18.5301	18.8378	18.6856	18.9273	18.3987	17.1511	17.164	17.4813	722232	1110000	598064	414623	378552	468520	421634	498530	345594	145542	146850	182979
Q9UBS9	SUCO_HUMAN	SUCO	SUN domain-containing ossification factor	biological regulation;multicellular organismal process;ossification;positive regulation of biological process;positive regulation of biosynthetic process;positive regulation of cell differentiation;positive regulation of cellular process;positive regulation of collagen biosynthetic process;positive regulation of collagen metabolic process;positive regulation of developmental process;positive regu…		bounding membrane of organelle;cellular anatomical entity;cytoplasm;endoplasmic reticulum;endoplasmic reticulum membrane;intracellular membrane-bounded organelle;intracellular organelle;membrane;membrane-bounded organelle;organelle;organelle membrane;rough endoplasmic reticulum;rough endoplasmic reticulum membrane	17.9899	18.3748	18.1443	18.6056	18.4464	18.6008	18.0692	18.6053	18.1716	20.1206	19.8141	20.0821	260308	339915	289717	398893	357211	397551	275020	398802	295250	1140000	921774	1110000
P07355	ANXA2_HUMAN	ANXA2	Annexin A2	anatomical structure development;anatomical structure formation involved in morphogenesis;angiogenesis;aromatic compound biosynthetic process;biological regulation;biosynthetic process;bone cell development;cell development;cellular aromatic compound metabolic process;cellular biosynthetic process;cellular component assembly;cellular component organization;cellular component organization or bioge…	anion binding;binding;cadherin binding;cadherin binding involved in cell-cell adhesion;calcium channel activity;calcium ion binding;calcium ion transmembrane transporter activity;calcium-dependent phospholipid binding;calcium-dependent protein binding;cation binding;cell adhesion mediator activity;cell adhesion molecule binding;cell-cell adhesion mediator activity;channel activity;cytoskeletal pr…	adherens junction;anchoring junction;AnxA2-p11 complex;azurophil granule lumen;basement membrane;basolateral plasma membrane;bounding membrane of organelle;cell junction;cell surface;cell-cell junction;cellular anatomical entity;collagen-containing extracellular matrix;cornified envelope;cytoplasm;cytoplasmic vesicle;cytoplasmic vesicle lumen;cytoplasmic vesicle membrane;cytosol;early endosome;en…	29.4453	29.2007	29.2216	29.6663	29.5591	29.7341	29.5296	29.4512	29.55	30.1239	30.2979	30.1724	731000000	617000000	626000000	852000000	791000000	893000000	775000000	734000000	786000000	1170000000	1320000000	1210000000
Q9ULV3	CIZ1_HUMAN	CIZ1	Cip1-interacting zinc finger protein	biological regulation;cellular process;localization;maintenance of location;maintenance of location in cell;maintenance of protein localization in organelle;maintenance of protein location;maintenance of protein location in cell;maintenance of protein location in nucleus;positive regulation of biological process;positive regulation of cellular metabolic process;positive regulation of cellular pro…	binding;cation binding;cyclin binding;ion binding;metal ion binding;nucleic acid binding;organic cyclic compound binding;protein binding;transition metal ion binding;zinc ion binding	cellular anatomical entity;intracellular membrane-bounded organelle;intracellular organelle;membrane;membrane-bounded organelle;nucleoplasm;nucleus;organelle;plasma membrane	20.6971	20.7056	20.654	20.0559	19.7437	19.8444	20.3211	20.5165	19.9459	18.6741	18.9238	18.9551	1700000	1710000	1650000	1090000	877882	941373	1310000	1500000	1010000	418285	497312	508216
O60271	JIP4_HUMAN	SPAG9	C-Jun-amino-terminal kinase-interacting protein 4	biological regulation;cell differentiation;cellular developmental process;cellular localization;cellular process;cytosolic transport;developmental process;endosomal transport;establishment of localization;establishment of localization in cell;intracellular transport;localization;lysosome localization;muscle cell differentiation;negative regulation of biological process;negative regulation of cell…	binding;cytoskeletal protein binding;enzyme binding;identical protein binding;JUN kinase binding;kinase binding;kinesin binding;MAP-kinase scaffold activity;molecular adaptor activity;protein binding;protein kinase binding;protein-macromolecule adaptor activity;signaling adaptor activity;signaling receptor complex adaptor activity	acrosomal vesicle;bounding membrane of organelle;cellular anatomical entity;centriolar satellite;cytoplasm;cytoplasmic vesicle;cytosol;extracellular exosome;extracellular membrane-bounded organelle;extracellular organelle;extracellular vesicle;intracellular membrane-bounded organelle;intracellular organelle;intracellular vesicle;lysosomal membrane;lytic vacuole membrane;membrane;membrane-bounded …	22.6096	22.6475	22.5333	22.9777	22.8876	22.8093	23.1031	22.9566	22.7553	23.4425	23.3645	23.3376	6400000	6570000	6070000	8260000	7760000	7350000	9010000	8140000	7080000	11400000	10800000	10600000
Q15910	EZH2_HUMAN	EZH2	Histone-lysine N-methyltransferase EZH2	anatomical structure development;animal organ development;animal organ regeneration;anterograde trans-synaptic signaling;B cell activation;B cell differentiation;biological regulation;cardiac muscle adaptation;cardiac muscle hypertrophy;cardiac muscle hypertrophy in response to stress;cell activation;cell communication;cell cycle G1/S phase transition;cell cycle phase transition;cell cycle proces…	binding;catalytic activity;catalytic activity, acting on a protein;chromatin binding;chromatin DNA binding;cis-regulatory region sequence-specific DNA binding;core promoter sequence-specific DNA binding;DNA binding;double-stranded DNA binding;histone H3 methyltransferase activity;histone H3K27 methyltransferase activity;histone H3K27 trimethyltransferase activity;histone methyltransferase activit…	catalytic complex;cell junction;cellular anatomical entity;chromatin;chromatin silencing complex;chromosomal region;chromosome, telomeric region;ESC/E(Z) complex;heterochromatin;histone methyltransferase complex;intracellular membrane-bounded organelle;intracellular organelle;membrane-bounded organelle;methyltransferase complex;nuclear protein-containing complex;nucleoplasm;nucleus;organelle;PcG …	21.6186	22.1079	21.8034	21.4874	21.4626	21.4626	21.6843	21.6886	21.4221	20.5451	20.5823	20.5638	3220000	4520000	3660000	2940000	2890000	2890000	3370000	3380000	2810000	1530000	1570000	1550000
Q9NYA4	MTMR4_HUMAN	MTMR4	Phosphatidylinositol-3,5-bisphosphate 3-phosphatase MTMR4	biological regulation;biosynthetic process;cellular biosynthetic process;cellular lipid metabolic process;cellular metabolic process;cellular process;dephosphorylation;glycerolipid biosynthetic process;glycerolipid metabolic process;glycerophospholipid biosynthetic process;glycerophospholipid metabolic process;lipid biosynthetic process;lipid metabolic process;lipid modification;macromolecule met…	binding;catalytic activity;catalytic activity, acting on a protein;cation binding;enzyme binding;hydrolase activity;hydrolase activity, acting on ester bonds;ion binding;metal ion binding;phosphatase activity;phosphatase binding;phosphatidylinositol bisphosphate phosphatase activity;phosphatidylinositol monophosphate phosphatase activity;phosphatidylinositol phosphate phosphatase activity;phospha…	bounding membrane of organelle;cellular anatomical entity;cytoplasm;cytoplasmic vesicle;cytoplasmic vesicle membrane;cytosol;early endosome membrane;endosome;endosome membrane;extracellular space;intracellular membrane-bounded organelle;intracellular organelle;intracellular vesicle;membrane;membrane-bounded organelle;organelle;organelle membrane;vesicle;vesicle membrane	16.437	16.4573	16.5497	15.5775	15.174	15.2504	15.4754	15.3643	15.7375	13.9462	14.1196	14.7472	88721.5	89978.3	95931.6	48897.7	36969.2	38979.2	45557.6	42181.2	54633.7	15784	17800.6	27501.5
Q6DKI1	RL7L_HUMAN	RPL7L1	Ribosomal protein uL30-like	anatomical structure formation involved in morphogenesis;blastocyst formation;cellular aromatic compound metabolic process;cellular metabolic process;cellular nitrogen compound metabolic process;cellular process;developmental process;heterocycle metabolic process;macromolecule metabolic process;maturation of LSU-rRNA;maturation of LSU-rRNA from tricistronic rRNA transcript (SSU-rRNA, 5.8S rRNA, L…	binding;nucleic acid binding;organic cyclic compound binding;RNA binding;structural constituent of ribosome;structural molecule activity	cellular anatomical entity;cytosolic large ribosomal subunit;intracellular non-membrane-bounded organelle;intracellular organelle;large ribosomal subunit;non-membrane-bounded organelle;nucleolus;organelle;protein-containing complex;ribonucleoprotein complex;ribosomal subunit	23.5165	23.1688	23.3376	22.9189	22.9243	22.8932	23.1596	23.0071	23.0258	22.4273	22.2821	22.1976	12000000	9430000	10600000	7930000	7960000	7790000	9370000	8430000	8540000	5640000	5100000	4810000
P09104	ENOG_HUMAN	ENO2	Gamma-enolase	ADP catabolic process;ADP metabolic process;aromatic compound catabolic process;ATP metabolic process;biosynthetic process;canonical glycolysis;carbohydrate biosynthetic process;carbohydrate catabolic process;carbohydrate derivative catabolic process;carbohydrate derivative metabolic process;carbohydrate metabolic process;carboxylic acid metabolic process;catabolic process;cellular aromatic compo…	binding;carbon-oxygen lyase activity;catalytic activity;cation binding;hydro-lyase activity;ion binding;lyase activity;magnesium ion binding;metal ion binding;phosphopyruvate hydratase activity	catalytic complex;cellular anatomical entity;cytosol;extracellular exosome;extracellular membrane-bounded organelle;extracellular organelle;extracellular space;extracellular vesicle;membrane;membrane-bounded organelle;organelle;perikaryon;phosphopyruvate hydratase complex;photoreceptor inner segment;plasma membrane;protein-containing complex;vesicle	19.1305	19.8062	19.1924	21.7553	21.5961	21.4972	20.1079	19.8802	19.4892	23.0674	23.4298	23.4041	573930	916757	599072	3540000	3170000	2960000	1130000	965045	735905	8790000	11300000	11100000
P48723	HSP13_HUMAN	HSPA13	Heat shock 70 kDa protein 13	cellular process;chaperone cofactor-dependent protein refolding;chaperone-mediated protein folding;'de novo' post-translational protein folding;'de novo' protein folding;protein folding;protein refolding	adenyl nucleotide binding;adenyl ribonucleotide binding;anion binding;ATP binding;ATP hydrolysis activity;ATP-dependent activity;ATP-dependent protein folding chaperone;binding;carbohydrate derivative binding;catalytic activity;heat shock protein binding;heterocyclic compound binding;hydrolase activity;hydrolase activity, acting on acid anhydrides;hydrolase activity, acting on acid anhydrides, in…	cellular anatomical entity;cytoplasm;cytosol;endoplasmic reticulum;extracellular exosome;extracellular membrane-bounded organelle;extracellular organelle;extracellular vesicle;intracellular membrane-bounded organelle;intracellular organelle;membrane;membrane-bounded organelle;nucleus;organelle;plasma membrane;vesicle	21.4324	20.85	21.2821	21.3538	21.4576	21.3962	21.4375	21.4626	21.4476	22.3538	22.3619	22.3294	2830000	1890000	2550000	2680000	2880000	2760000	2840000	2890000	2860000	5360000	5390000	5270000
Q9BWK5	CYREN_HUMAN	CYREN	Cell cycle regulator of non-homologous end joining	biological regulation;cellular aromatic compound metabolic process;cellular metabolic process;cellular nitrogen compound metabolic process;cellular process;cellular response to stimulus;cellular response to stress;DNA damage response;DNA metabolic process;DNA recombination;DNA repair;double-strand break repair;double-strand break repair via nonhomologous end joining;heterocycle metabolic process;…		cellular anatomical entity;cytoplasm;intracellular membrane-bounded organelle;intracellular organelle;membrane-bounded organelle;nucleus;organelle;site of DNA damage;site of double-strand break	18.6897	19.7375	17.7653	18.447	17.2863	17.4108	18.4085	18.6641	17.288	13.1595	12.4117	12.4935	422826	874156	222792	357360	159843	174251	347951	415393	160032
P50281	MMP14_HUMAN	MMP14	Matrix metalloproteinase-14	anatomical structure development;anatomical structure formation involved in morphogenesis;anatomical structure morphogenesis;angiogenesis;animal organ development;animal organ morphogenesis;astrocyte cell migration;biological regulation;branching morphogenesis of an epithelial tube;catabolic process;cell differentiation;cell migration;cell motility;cell population proliferation;cellular component…	aminopeptidase activity;binding;catalytic activity;catalytic activity, acting on a protein;cation binding;cell adhesion molecule binding;endopeptidase activity;exopeptidase activity;hydrolase activity;integrin binding;ion binding;metal ion binding;metalloaminopeptidase activity;metalloendopeptidase activity;metalloexopeptidase activity;metallopeptidase activity;peptidase activity;protein binding;…	anchoring junction;cell junction;cell-substrate junction;cellular anatomical entity;cytoplasmic vesicle;cytoskeleton;cytosol;endosome;external encapsulating structure;extracellular matrix;extracellular space;focal adhesion;Golgi lumen;intermediate filament cytoskeleton;intracellular membrane-bounded organelle;intracellular non-membrane-bounded organelle;intracellular organelle;intracellular organ…	20.8113	20.7056	20.8113	21.5869	21.5869	21.5592	21.1269	20.6714	21.4067	22.6992	22.8423	22.9316	1840000	1710000	1840000	3150000	3150000	3090000	2290000	1670000	2780000	6810000	7520000	8000000
P51587	BRCA2_HUMAN	BRCA2	Breast cancer type 2 susceptibility protein	anatomical structure development;anatomical structure maturation;animal organ development;apoptotic signaling pathway;biological regulation;brain development;cell cycle DNA replication maintenance of fidelity;cell cycle process;cell maturation;cell population proliferation;cellular aromatic compound metabolic process;cellular component organization;cellular component organization or biogenesis;ce…	acetyltransferase activity;acyltransferase activity;acyltransferase activity, transferring groups other than amino-acyl groups;binding;catalytic activity;catalytic activity, acting on a protein;cytoskeletal protein binding;DNA binding;enzyme binding;gamma-tubulin binding;histone acetyltransferase activity;histone H3 acetyltransferase activity;histone H4 acetyltransferase activity;histone modifyin…	BRCA2-MAGE-D1 complex;catalytic complex;cellular anatomical entity;centrosome;chromosomal region;chromosome, telomeric region;cytoplasmic vesicle;cytosol;DNA repair complex;intracellular membrane-bounded organelle;intracellular organelle;intracellular protein-containing complex;intracellular vesicle;lateral element;membrane-bounded organelle;microtubule organizing center;nuclear protein-containin…	23.8288	24.1174	24.0609	23.8858	23.6865	23.7286	24.1871	24.275	23.9134	22.6119	22.3045	22.3266	14900000	18200000	17500000	15500000	13500000	13900000	19100000	20300000	15800000	6410000	5180000	5260000
Q8TBB5	KLDC4_HUMAN	KLHDC4	Kelch domain-containing protein 4				20.8802	21.1642	21.1581	20.6971	20.6453	20.6006	20.7223	20.7876	20.5915	20.265	20.0951	20.1825	1930000	2350000	2340000	1700000	1640000	1590000	1730000	1810000	1580000	1260000	1120000	1190000
P00367	DHE3_HUMAN	GLUD1	Glutamate dehydrogenase 1, mitochondrial	alpha-amino acid biosynthetic process;alpha-amino acid catabolic process;alpha-amino acid metabolic process;amide biosynthetic process;amide metabolic process;amino acid biosynthetic process;amino acid catabolic process;amino acid metabolic process;anatomical structure development;biological regulation;biosynthetic process;carboxylic acid biosynthetic process;carboxylic acid catabolic process;car…	adenyl nucleotide binding;adenyl ribonucleotide binding;ADP binding;amino acid binding;anion binding;ATP binding;binding;carbohydrate derivative binding;carboxylic acid binding;catalytic activity;glutamate dehydrogenase (NAD+) activity;glutamate dehydrogenase (NADP+) activity;glutamate dehydrogenase [NAD(P)+] activity;GTP binding;guanyl nucleotide binding;guanyl ribonucleotide binding;heterocycli…	cellular anatomical entity;cytoplasm;endoplasmic reticulum;intracellular membrane-bounded organelle;intracellular organelle;intracellular organelle lumen;membrane-bounded organelle;membrane-enclosed lumen;mitochondrial matrix;mitochondrion;organelle;organelle lumen	25.2961	25.1174	25.2353	25.2643	25.1908	25.1719	25.3376	25.2679	25.2317	25.604	25.7077	25.7568	41200000	36400000	39500000	40300000	38300000	37800000	42400000	40400000	39400000	51000000	54800000	56700000
P51151	RAB9A_HUMAN	RAB9A	Ras-related protein Rab-9A	biological process involved in interaction with symbiont;biological process involved in interspecies interaction between organisms;biological process involved in symbiotic interaction;biological regulation;cellular localization;cellular macromolecule localization;cellular process;cytosolic transport;endosomal transport;establishment of localization;establishment of localization in cell;establishm…	anion binding;binding;carbohydrate derivative binding;catalytic activity;GDP binding;GTP binding;GTPase activity;guanyl nucleotide binding;guanyl ribonucleotide binding;heterocyclic compound binding;hydrolase activity;hydrolase activity, acting on acid anhydrides;hydrolase activity, acting on acid anhydrides, in phosphorus-containing anhydrides;ion binding;nucleoside phosphate binding;nucleotide …	bounding membrane of organelle;cellular anatomical entity;cytoplasmic vesicle;cytoplasmic vesicle membrane;cytosol;endocytic vesicle;endocytic vesicle membrane;endoplasmic reticulum membrane;endosome;extracellular exosome;extracellular membrane-bounded organelle;extracellular organelle;extracellular vesicle;Golgi membrane;intracellular membrane-bounded organelle;intracellular organelle;intracellu…	21.5356	21.4874	21.6886	21.7715	22.1047	21.9985	22.0122	21.8538	22.1206	22.4425	22.5141	22.6096	3040000	2940000	3380000	3580000	4510000	4190000	4230000	3790000	4560000	5700000	5990000	6400000
Q8N1P7	CRBG2_HUMAN	CRYBG2	Beta/gamma crystallin domain-containing protein 2		binding;carbohydrate binding		20.002	20.5545	20.0691	20.7471	20.9459	20.8113	20.6628	20.8651	20.3645	21.9243	22.1174	22.2243	1050000	1540000	1100000	1760000	2020000	1840000	1660000	1910000	1350000	3980000	4550000	4900000
O00459	P85B_HUMAN	PIK3R2	Phosphatidylinositol 3-kinase regulatory subunit beta	B cell activation;B cell differentiation;biological regulation;biosynthetic process;carbohydrate homeostasis;cell activation;cell differentiation;cell surface receptor signaling pathway;cellular biosynthetic process;cellular component organization;cellular component organization or biogenesis;cellular developmental process;cellular homeostasis;cellular lipid metabolic process;cellular localizatio…	1-phosphatidylinositol-3-kinase regulator activity;binding;enzyme binding;enzyme regulator activity;kinase binding;kinase regulator activity;molecular function regulator activity;phosphatase binding;phosphatidylinositol 3-kinase binding;phosphatidylinositol 3-kinase regulatory subunit binding;phosphoprotein binding;phosphotyrosine residue binding;protein binding;protein dimerization activity;prot…	anchoring junction;catalytic complex;cell junction;cell-substrate junction;cellular anatomical entity;cytosol;focal adhesion;intracellular membrane-bounded organelle;intracellular organelle;membrane protein complex;membrane-bounded organelle;nucleus;organelle;phosphatidylinositol 3-kinase complex;phosphatidylinositol 3-kinase complex, class I;phosphatidylinositol 3-kinase complex, class IA;protei…	20.1206	20.4775	20.4067	20.5638	20.6096	20.6453	20.9672	20.9243	20.7876	21.2066	20.9388	20.9882	1140000	1460000	1390000	1550000	1600000	1640000	2050000	1990000	1810000	2420000	2010000	2080000
Q9H568	ACTL8_HUMAN	ACTL8	Actin-like protein 8	actin filament organization;cell differentiation;cellular component organization;cellular component organization or biogenesis;cellular developmental process;cellular process;developmental process;epithelial cell differentiation;skeletal muscle thin filament assembly;supramolecular fiber organization		actin filament;actin filament bundle;actomyosin;cellular anatomical entity;contractile actin filament bundle;myofilament;polymeric cytoskeletal fiber;stress fiber;striated muscle thin filament;supramolecular complex;supramolecular fiber;supramolecular polymer	23.0037	23.4041	23.2521	22.9406	23.0772	23.2679	22.0854	22.4196	22.3778	21.4324	22.2214	22.1519	8410000	11100000	9990000	8050000	8850000	10100000	4450000	5610000	5450000	2830000	4890000	4660000
P25054	APC_HUMAN	APC	Adenomatous polyposis coli protein	anatomical structure development;anatomical structure morphogenesis;bicellular tight junction assembly;biological regulation;catabolic process;cell adhesion;cell cycle checkpoint signaling;cell cycle process;cell fate specification;cell junction assembly;cell junction organization;cell migration;cell motility;cell surface receptor signaling pathway;cell-cell junction assembly;cell-cell junction o…	beta-catenin binding;binding;cytoskeletal protein binding;dynein complex binding;enzyme binding;enzyme regulator activity;gamma-catenin binding;kinase binding;kinase regulator activity;microtubule binding;microtubule plus-end binding;molecular function regulator activity;protein binding;protein kinase binding;protein kinase regulator activity;protein-containing complex binding;tubulin binding;ubi…	adherens junction;anchoring junction;beta-catenin destruction complex;bicellular tight junction;catalytic complex;catenin complex;cell junction;cell projection;cell projection membrane;cell-cell junction;cellular anatomical entity;centrosome;cytoplasm;cytosol;Golgi apparatus;intracellular membrane-bounded organelle;intracellular non-membrane-bounded organelle;intracellular organelle;intracellular…	20.002	20.0156	19.8298	19.5447	19.4081	19.4065	19.647	19.5288	19.4523	19.1664	18.9032	18.8867	1050000	1060000	931867	764766	695700	694934	820982	756415	717324	588389	490269	484704
Q13188	STK3_HUMAN	STK3	Serine/threonine-protein kinase 3	anatomical structure development;anatomical structure formation involved in morphogenesis;animal organ development;apoptotic process;apoptotic signaling pathway;biological regulation;canonical Wnt signaling pathway;cell death;cell development;cell differentiation;cell differentiation involved in embryonic placenta development;cell population proliferation;cell surface receptor signaling pathway;c…	adenyl nucleotide binding;adenyl ribonucleotide binding;anion binding;ATP binding;binding;carbohydrate derivative binding;catalytic activity;catalytic activity, acting on a protein;cation binding;enzyme activator activity;enzyme regulator activity;heterocyclic compound binding;identical protein binding;ion binding;kinase activator activity;kinase activity;kinase regulator activity;magnesium ion b…	cellular anatomical entity;cytoplasm;cytosol;intracellular membrane-bounded organelle;intracellular organelle;membrane-bounded organelle;nucleus;organelle;protein-containing complex	19.3838	19.6211	19.8881	19.9173	20.1457	20.0691	20.3538	20.4273	20.2877	20.5356	20.3752	20.5069	684081	806394	970300	990136	1160000	1100000	1340000	1410000	1280000	1520000	1360000	1490000
Q96SQ9	CP2S1_HUMAN	CYP2S1	Cytochrome P450 2S1	arachidonic acid metabolic process;biological regulation;carboxylic acid metabolic process;cellular lipid metabolic process;cellular metabolic process;cellular process;diterpenoid metabolic process;epoxygenase P450 pathway;fatty acid metabolic process;hormone metabolic process;icosanoid metabolic process;isoprenoid metabolic process;lipid metabolic process;long-chain fatty acid metabolic process;…	12-hydroxyheptadecatrienoic acid synthase activity;arachidonic acid epoxygenase activity;arachidonic acid monooxygenase activity;binding;carbon-oxygen lyase activity;catalytic activity;cation binding;heme binding;hydro-lyase activity;hydroperoxy icosatetraenoate dehydratase activity;intramolecular oxidoreductase activity;ion binding;iron ion binding;isomerase activity;lyase activity;metal ion bin…	cellular anatomical entity;cytoplasm;endoplasmic reticulum;endoplasmic reticulum membrane;intracellular membrane-bounded organelle;intracellular organelle;membrane;membrane-bounded organelle;organelle;organelle membrane	20.6006	20.3962	20.7223	21.8651	22.0393	22.0592	20.9316	20.9459	21.6497	23.0625	23.3778	23.3511	1590000	1380000	1730000	3820000	4310000	4370000	2000000	2020000	3290000	8760000	10900000	10700000
Q8TDD1	DDX54_HUMAN	DDX54	ATP-dependent RNA helicase DDX54	biological regulation;cellular aromatic compound metabolic process;cellular metabolic process;cellular nitrogen compound metabolic process;cellular process;heterocycle metabolic process;hormone-mediated signaling pathway;intracellular estrogen receptor signaling pathway;intracellular receptor signaling pathway;intracellular steroid hormone receptor signaling pathway;macromolecule metabolic proces…	adenyl nucleotide binding;adenyl ribonucleotide binding;anion binding;ATP binding;ATP hydrolysis activity;ATP-dependent activity;ATP-dependent activity, acting on RNA;binding;carbohydrate derivative binding;catalytic activity;catalytic activity, acting on a nucleic acid;catalytic activity, acting on RNA;DNA-binding transcription factor binding;helicase activity;heterocyclic compound binding;hydro…	cellular anatomical entity;Golgi apparatus;intracellular membrane-bounded organelle;intracellular non-membrane-bounded organelle;intracellular organelle;membrane;membrane-bounded organelle;non-membrane-bounded organelle;nucleolus;nucleoplasm;nucleus;organelle	23.5045	23.7995	23.3645	22.9261	23.0156	23.0292	23.2463	23.1871	23.0459	22.3538	22.4626	22.3619	11900000	14600000	10800000	7970000	8480000	8560000	9950000	9550000	8660000	5360000	5780000	5390000
Q13753	LAMC2_HUMAN	LAMC2	Laminin subunit gamma-2	anatomical structure development;biological regulation;cell adhesion;cellular process;developmental process;epidermis development;positive regulation of biological process;positive regulation of cell migration;positive regulation of cell motility;positive regulation of cell population proliferation;positive regulation of cellular process;positive regulation of locomotion;regulation of biological …	binding;carbohydrate derivative binding;glycosaminoglycan binding;heparin binding;sulfur compound binding	cell cortex;cellular anatomical entity;collagen-containing extracellular matrix;cytoplasm;external encapsulating structure;extracellular matrix;extracellular region;extracellular space;laminin complex;laminin-2 complex;perinuclear region of cytoplasm;protein-containing complex	21.4726	21.4118	20.8034	21.5638	21.1946	21.0821	21.9707	21.6628	21.0292	23.4551	24.0359	24.2021	2910000	2790000	1830000	3100000	2400000	2220000	4110000	3320000	2140000	11500000	17200000	19300000
Q9HCY8	S10AE_HUMAN	S100A14	Protein S100-A14	activation of immune response;activation of innate immune response;apoptotic process;biological process involved in interspecies interaction between organisms;biological regulation;calcium ion homeostasis;cell death;cell surface pattern recognition receptor signaling pathway;cell surface receptor signaling pathway;cell surface toll-like receptor signaling pathway;cellular process;chemical homeost…	binding;calcium ion binding;calcium-dependent protein binding;cation binding;chemokine receptor binding;cytokine receptor binding;G protein-coupled receptor binding;ion binding;metal ion binding;protein binding;signaling receptor binding	cellular anatomical entity;extracellular exosome;extracellular membrane-bounded organelle;extracellular organelle;extracellular space;extracellular vesicle;membrane-bounded organelle;organelle;perinuclear region of cytoplasm;vesicle	21.2066	20.4874	20.4476	21.6671	21.6843	21.5592	21.9601	21.5545	21.6231	22.7856	22.5662	22.4626	2420000	1470000	1430000	3330000	3370000	3090000	4080000	3080000	3230000	7230000	6210000	5780000
Q9Y5N5	N6MT1_HUMAN	N6AMT1	Methyltransferase N6AMT1	arsonoacetate metabolic process;biological regulation;carboxylic acid metabolic process;cellular aromatic compound metabolic process;cellular component organization;cellular component organization or biogenesis;cellular metabolic process;cellular nitrogen compound metabolic process;cellular process;chromatin organization;chromatin remodeling;DNA alkylation;DNA metabolic process;DNA methylation;DN…	binding;catalytic activity;catalytic activity, acting on a nucleic acid;catalytic activity, acting on a protein;catalytic activity, acting on DNA;cation binding;DNA-methyltransferase activity;histone H4 methyltransferase activity;histone H4K12 methyltransferase activity;histone methyltransferase activity;histone modifying activity;ion binding;lysine N-methyltransferase activity;methylarsonite met…	catalytic complex;cellular anatomical entity;cytosol;eRF1 methyltransferase complex;intracellular membrane-bounded organelle;intracellular organelle;membrane-bounded organelle;methyltransferase complex;nucleus;organelle;protein-containing complex;transferase complex	19.1471	19.3571	19.0404	18.9069	19.2006	19.2453	18.8263	18.5796	18.7867	18.471	18.3201	18.1188	580549	671516	539188	491528	602483	621466	464818	391764	452220	363344	327260	284646
Q9Y4X0	AMMR1_HUMAN	AMMECR1	Nuclear protein AMMECR1			cellular anatomical entity;intracellular membrane-bounded organelle;intracellular organelle;membrane-bounded organelle;mitochondrion;nucleoplasm;nucleus;organelle	19.0242	19.1325	18.5168	18.5422	18.0794	18.083	18.0666	18.2208	18.0068	17.3059	17.3599	17.0627	533151	574702	375066	381742	276976	277673	274537	305487	263383	162025	168207	136890
Q08174	PCDH1_HUMAN	PCDH1	Protocadherin-1	anatomical structure development;biological regulation;cell adhesion;cell communication;cell-cell adhesion;cell-cell adhesion via plasma-membrane adhesion molecules;cell-cell signaling;cellular process;developmental process;homophilic cell adhesion via plasma membrane adhesion molecules;nervous system development;regulation of biological process;signaling;system development	binding;calcium ion binding;cation binding;ion binding;metal ion binding	anchoring junction;cell junction;cell-cell junction;cellular anatomical entity;intracellular membrane-bounded organelle;intracellular non-membrane-bounded organelle;intracellular organelle;membrane;membrane-bounded organelle;non-membrane-bounded organelle;nucleolus;nucleoplasm;organelle;plasma membrane	20.2302	20.9812	20.0156	20.9316	21.0156	20.7389	21.8764	21.7389	20.9882	22.3857	22.6518	22.7776	1230000	2070000	1060000	2000000	2120000	1750000	3850000	3500000	2080000	5480000	6590000	7190000
Q9NZT2	OGFR_HUMAN	OGFR	Opioid growth factor receptor	biological regulation;regulation of biological process;regulation of cell growth;regulation of cellular component organization;regulation of cellular process;regulation of growth	molecular transducer activity;opioid growth factor receptor activity;peptide receptor activity;signaling receptor activity	cellular anatomical entity;cytoplasm;intracellular membrane-bounded organelle;intracellular organelle;membrane;membrane-bounded organelle;nucleus;organelle	21.6971	21.9352	21.6971	22.0088	21.8034	21.9098	22.1047	22.0459	22.0854	22.4676	22.2961	22.3211	3400000	4010000	3400000	4220000	3660000	3940000	4510000	4330000	4450000	5800000	5150000	5240000
Q9Y5V3	MAGD1_HUMAN	MAGED1	Melanoma-associated antigen D1	biological regulation;cellular localization;cellular macromolecule localization;cellular process;circadian regulation of gene expression;circadian rhythm;localization;macromolecule localization;negative regulation of biological process;negative regulation of biosynthetic process;negative regulation of cell population proliferation;negative regulation of cellular biosynthetic process;negative regu…	binding;identical protein binding;protein binding;transcription coactivator activity;transcription coregulator activity;transcription regulator activity	cellular anatomical entity;chromatin;cytosol;intracellular membrane-bounded organelle;intracellular organelle;membrane;membrane-bounded organelle;nucleus;organelle;plasma membrane;protein-containing complex;protein-DNA complex	15.5369	15.4751	15.751	15.5617	15.7211	16.0308	14.9513	14.9846	15.5153	14.0264	14.5507	14.3288	47541.4	45548	55146.2	48365.5	54017.7	66950.2	31680.3	32421.1	46835.4	16686.2	23999.7	20577.8
O75179	ANR17_HUMAN	ANKRD17	Ankyrin repeat domain-containing protein 17	anatomical structure maturation;biological process involved in interspecies interaction between organisms;biological regulation;blood vessel maturation;defense response;defense response to bacterium;defense response to other organism;developmental maturation;developmental process;immune response;immune system process;innate immune response;negative regulation of biological process;negative regula…	binding;chromatin binding;nucleic acid binding;organic cyclic compound binding;protein-containing complex binding;RNA binding	cellular anatomical entity;chromatin;cytoplasm;germ cell nucleus;intracellular membrane-bounded organelle;intracellular organelle;male germ cell nucleus;membrane;membrane-bounded organelle;nuclear membrane;nucleoplasm;nucleus;organelle;organelle membrane;protein-containing complex;protein-DNA complex	21.9707	22.1704	21.8727	21.3156	21.4726	21.3538	21.6886	21.8113	21.4375	20.7876	20.6714	20.7307	4110000	4720000	3840000	2610000	2910000	2680000	3380000	3680000	2840000	1810000	1670000	1740000
Q96FC7	PHIPL_HUMAN	PHYHIPL	Phytanoyl-CoA hydroxylase-interacting protein-like			cellular anatomical entity;cytoplasm	18.8964	19.0529	19.0541	18.4158	18.6341	19.1469	18.2249	17.8524	18.0745	17.8321	18.1026	17.7346	487952	543861	544318	349701	406831	580494	306358	236654	276046	233336	281466	218090
Q8IYQ7	THNS1_HUMAN	THNSL1	Threonine synthase-like 1			cellular anatomical entity;cytoplasm	22.48	22.5356	22.3857	22.5638	22.5522	22.6231	21.9316	22.1111	22.1642	22.3156	22.4349	22.3403	5850000	6080000	5480000	6200000	6150000	6460000	4000000	4530000	4700000	5220000	5670000	5310000
Q53RE8	ANR39_HUMAN	ANKRD39	Ankyrin repeat domain-containing protein 39				17.1996	17.9495	17.4829	16.6205	16.9058	16.5745	16.6884	17.0383	16.6151	14.0894	11.9454	12.9692	150522	253120	183183	100754	122786	97596.5	105608	134602	100378
Q9BVG8	KIFC3_HUMAN	KIFC3	Kinesin-like protein KIFC3	adherens junction maintenance;adherens junction organization;cell adhesion;cell junction maintenance;cell junction organization;cell-cell adhesion;cell-cell junction maintenance;cell-cell junction organization;cellular component maintenance;cellular component organization;cellular component organization or biogenesis;cellular process;epithelial cell-cell adhesion;Golgi organization;microtubule-ba…	adenyl nucleotide binding;adenyl ribonucleotide binding;anion binding;ATP binding;ATP-dependent activity;binding;carbohydrate derivative binding;cytoskeletal motor activity;cytoskeletal protein binding;heterocyclic compound binding;identical protein binding;ion binding;microtubule binding;microtubule motor activity;nucleoside phosphate binding;nucleotide binding;organic cyclic compound binding;pr…	adherens junction;anchoring junction;cell junction;cell-cell junction;cellular anatomical entity;centrosome;cytoplasmic vesicle membrane;cytoskeleton;extracellular exosome;extracellular membrane-bounded organelle;extracellular organelle;extracellular vesicle;Golgi apparatus;intracellular membrane-bounded organelle;intracellular non-membrane-bounded organelle;intracellular organelle;kinesin comple…	16.7779	17.1149	16.6505	16.6964	16.9126	16.751	17.7441	17.5389	17.4247	17.6193	17.3137	17.3221	112373	141935	102875	106199	123371	110291	219533	190432	175933	201338	162911	163859
Q96I99	SUCB2_HUMAN	SUCLG2	Succinate--CoA ligase [GDP-forming] subunit beta, mitochondrial	acyl-CoA metabolic process;amide metabolic process;aromatic compound catabolic process;carbohydrate derivative catabolic process;carbohydrate derivative metabolic process;carboxylic acid metabolic process;catabolic process;cellular aromatic compound metabolic process;cellular catabolic process;cellular metabolic process;cellular nitrogen compound catabolic process;cellular nitrogen compound metab…	acid-thiol ligase activity;adenyl nucleotide binding;adenyl ribonucleotide binding;anion binding;ATP binding;binding;carbohydrate derivative binding;catalytic activity;cation binding;GDP binding;GTP binding;guanyl nucleotide binding;guanyl ribonucleotide binding;heterocyclic compound binding;ion binding;ligase activity;ligase activity, forming carbon-sulfur bonds;magnesium ion binding;metal ion b…	catalytic complex;cellular anatomical entity;intracellular membrane-bounded organelle;intracellular organelle;intracellular organelle lumen;membrane;membrane-bounded organelle;membrane-enclosed lumen;mitochondrial matrix;mitochondrial protein-containing complex;mitochondrial tricarboxylic acid cycle enzyme complex;mitochondrion;organelle;organelle lumen;plasma membrane;protein-containing complex;…	24.3844	24.1095	24.3031	24.6918	24.7338	24.6971	24.8142	24.5638	24.6918	25.0526	25.0609	24.9716	21900000	18100000	20700000	27100000	27900000	27200000	29500000	24800000	27100000	34800000	35000000	32900000
Q9HBI6	CP4FB_HUMAN	CYP4F11	Cytochrome P450 4F11	arachidonic acid metabolic process;biological regulation;biosynthetic process;blood coagulation;carboxylic acid biosynthetic process;carboxylic acid metabolic process;catabolic process;cellular biosynthetic process;cellular catabolic process;cellular ketone metabolic process;cellular lipid metabolic process;cellular metabolic process;cellular process;coagulation;fat-soluble vitamin catabolic proc…	anion binding;aromatase activity;binding;carboxylic acid binding;catalytic activity;cation binding;fatty acid binding;fatty acid omega-hydroxylase activity;heme binding;ion binding;iron ion binding;lipid binding;long-chain fatty acid omega-hydroxylase activity;metal ion binding;monocarboxylic acid binding;monooxygenase activity;organic acid binding;organic cyclic compound binding;oxidoreductase a…	cellular anatomical entity;endoplasmic reticulum membrane;membrane;organelle membrane	21.0088	20.0292	21.002	21.8802	22.0723	22.1765	21.7013	21.8913	22.5404	23.391	24.1015	24.1565	2110000	1070000	2100000	3860000	4410000	4740000	3410000	3890000	6100000	11000000	18000000	18700000
Q9P2F9	ZN319_HUMAN	ZNF319	Zinc finger protein 319	biological regulation;regulation of biological process;regulation of biosynthetic process;regulation of cellular biosynthetic process;regulation of cellular metabolic process;regulation of cellular process;regulation of DNA-templated transcription;regulation of gene expression;regulation of macromolecule biosynthetic process;regulation of macromolecule metabolic process;regulation of metabolic pr…	binding;cation binding;cis-regulatory region sequence-specific DNA binding;DNA binding;DNA-binding transcription activator activity;DNA-binding transcription activator activity, RNA polymerase II-specific;DNA-binding transcription factor activity;DNA-binding transcription factor activity, RNA polymerase II-specific;double-stranded DNA binding;ion binding;metal ion binding;nucleic acid binding;org…	cellular anatomical entity;intracellular membrane-bounded organelle;intracellular organelle;membrane-bounded organelle;nucleus;organelle	18.5139	18.8345	17.9008	17.4332	18.1735	16.465	18.5949	18.7413	17.9629	12.5263	12.0731	13.3496	374313	467450	244732	176980	295634	90457.4	395943	438211	255485
Q9H5V8	CDCP1_HUMAN	CDCP1	CUB domain-containing protein 1			cellular anatomical entity;extracellular region;membrane;plasma membrane	22.0493	21.6186	22.1795	22.1765	22.4601	22.5141	22.2764	22.3073	22.3857	23.2679	23.5404	23.4923	4340000	3220000	4750000	4740000	5770000	5990000	5080000	5190000	5480000	10100000	12200000	11800000
Q92876	KLK6_HUMAN	KLK6	Kallikrein-6	amyloid precursor protein metabolic process;anatomical structure development;axon ensheathment;biological regulation;catabolic process;cellular process;central nervous system development;collagen catabolic process;collagen metabolic process;developmental growth;developmental process;ensheathment of neurons;growth;hormone metabolic process;macromolecule metabolic process;metabolic process;myelinat…	catalytic activity;catalytic activity, acting on a protein;endopeptidase activity;hydrolase activity;peptidase activity;serine hydrolase activity;serine-type endopeptidase activity;serine-type peptidase activity	cellular anatomical entity;cornified envelope;cytoplasm;cytoplasmic vesicle;endoplasmic reticulum;extracellular region;extracellular space;intercellular bridge;intracellular membrane-bounded organelle;intracellular non-membrane-bounded organelle;intracellular organelle;intracellular vesicle;membrane;membrane-bounded organelle;mitochondrion;non-membrane-bounded organelle;nuclear membrane;nucleolus…	20.1581	21.2535	20.8576	21.2006	22.0426	21.7307	21.6757	22.7307	21.8614	23.632	23.6971	23.9672	1170000	2500000	1900000	2410000	4320000	3480000	3350000	6960000	3810000	13000000	13600000	16400000
Q9NRM2	ZN277_HUMAN	ZNF277	Zinc finger protein 277	biological regulation;cellular process;cellular response to chemical stimulus;cellular response to chemical stress;cellular response to hydrogen peroxide;cellular response to oxidative stress;cellular response to oxygen-containing compound;cellular response to reactive oxygen species;cellular response to stimulus;cellular response to stress;regulation of biological process;regulation of cellular …	binding;cation binding;cis-regulatory region sequence-specific DNA binding;DNA binding;double-stranded DNA binding;ion binding;metal ion binding;nucleic acid binding;organic cyclic compound binding;RNA polymerase II cis-regulatory region sequence-specific DNA binding;RNA polymerase II transcription regulatory region sequence-specific DNA binding;sequence-specific DNA binding;sequence-specific dou…	cellular anatomical entity;intracellular membrane-bounded organelle;intracellular organelle;membrane-bounded organelle;nucleus;organelle	20.0951	20.5069	20.2764	19.1884	18.986	19.3468	19.5776	19.1083	19.5959	18.283	17.8481	18.4305	1120000	1490000	1270000	597428	519226	666747	782438	565161	792439	318964	235953	353293
Q52LW3	RHG29_HUMAN	ARHGAP29	Rho GTPase-activating protein 29	biological regulation;cellular process;intracellular signal transduction;Ras protein signal transduction;regulation of biological process;regulation of cell communication;regulation of cellular process;regulation of intracellular signal transduction;regulation of response to stimulus;regulation of signal transduction;regulation of signaling;regulation of small GTPase mediated signal transduction;…	binding;cation binding;enzyme activator activity;enzyme regulator activity;GTPase activator activity;GTPase regulator activity;ion binding;metal ion binding;molecular function activator activity;molecular function regulator activity;nucleoside-triphosphatase regulator activity;PDZ domain binding;protein binding;protein domain specific binding	cellular anatomical entity;cytoplasm;cytosol;protein-containing complex	17.608	17.685	17.4536	17.6913	17.925	17.8244	17.9835	18.3812	17.7175	18.8429	18.9952	19.3348	199768	210730	179495	211653	248867	232109	259158	341431	215531	470182	522529	661223
Q96RR4	KKCC2_HUMAN	CAMKK2	Calcium/calmodulin-dependent protein kinase kinase 2	biological regulation;calcium-mediated signaling;calmodulin dependent kinase signaling pathway;CAMKK-AMPK signaling cascade;cellular metabolic process;cellular process;cellular response to chemical stimulus;cellular response to chemical stress;cellular response to oxidative stress;cellular response to oxygen-containing compound;cellular response to reactive oxygen species;cellular response to sti…	adenyl nucleotide binding;adenyl ribonucleotide binding;anion binding;ATP binding;binding;calcium ion binding;calmodulin binding;calmodulin-dependent protein kinase activity;carbohydrate derivative binding;catalytic activity;catalytic activity, acting on a protein;cation binding;heterocyclic compound binding;ion binding;kinase activity;metal ion binding;nucleoside phosphate binding;nucleotide bin…	cell projection;cellular anatomical entity;cytosol;neuron projection;nucleoplasm;plasma membrane bounded cell projection	20.9672	21.1332	20.9812	20.9459	20.9742	20.8802	21.1765	21.2125	21.1946	21.1457	21.2302	21.2302	2050000	2300000	2070000	2020000	2060000	1930000	2370000	2430000	2400000	2320000	2460000	2460000
Q6UVJ0	SAS6_HUMAN	SASS6	Spindle assembly abnormal protein 6 homolog	biological regulation;cell cycle process;cellular component assembly;cellular component organization;cellular component organization or biogenesis;cellular process;centriole assembly;centriole replication;centrosome duplication;microtubule organizing center organization;microtubule-based process;non-membrane-bounded organelle assembly;organelle assembly;organelle organization;positive regulation …		cellular anatomical entity;centriole;centrosome;cytoplasm;deuterosome;intracellular non-membrane-bounded organelle;intracellular organelle;microtubule organizing center;non-membrane-bounded organelle;organelle;procentriole replication complex;protein-containing complex	21.2243	21.3645	20.895	20.68	20.3211	20.3211	21.0292	20.9388	20.4775	19.2285	18.8984	18.9897	2450000	2700000	1950000	1680000	1310000	1310000	2140000	2010000	1460000	614278	488631	520563
Q96MM7	H6ST2_HUMAN	HS6ST2	Heparan-sulfate 6-O-sulfotransferase 2	carbohydrate derivative metabolic process;glycoprotein metabolic process;heparan sulfate proteoglycan biosynthetic process, enzymatic modification;heparan sulfate proteoglycan metabolic process;macromolecule metabolic process;metabolic process;nitrogen compound metabolic process;organic substance metabolic process;organonitrogen compound metabolic process;primary metabolic process;protein metabol…	catalytic activity;heparan sulfate 6-O-sulfotransferase activity;heparan sulfate sulfotransferase activity;sulfotransferase activity;transferase activity;transferase activity, transferring sulphur-containing groups	bounding membrane of organelle;cellular anatomical entity;Golgi membrane;membrane;organelle membrane	20.5823	21.3857	20.5731	20.1079	20.2066	20.0559	19.6049	20.1581	19.7446	18.8042	19.1311	18.9851	1570000	2740000	1560000	1130000	1210000	1090000	797381	1170000	878436	457751	574179	518886
Q8WWQ0	PHIP_HUMAN	PHIP	PH-interacting protein	biological regulation;cell surface receptor signaling pathway;cellular component organization;cellular component organization or biogenesis;cellular process;cytoskeleton organization;enzyme-linked receptor protein signaling pathway;insulin receptor signaling pathway;negative regulation of apoptotic process;negative regulation of apoptotic signaling pathway;negative regulation of biological proces…	acetylation-dependent protein binding;binding;histone binding;insulin receptor binding;lysine-acetylated histone binding;modification-dependent protein binding;protein binding;signaling receptor binding	cellular anatomical entity;intracellular membrane-bounded organelle;intracellular organelle;membrane-bounded organelle;nucleus;organelle	22.2593	22.3884	22.0951	21.9243	21.8727	21.8614	21.9777	21.9951	21.8802	21.5261	21.6006	21.5356	5020000	5490000	4480000	3980000	3840000	3810000	4130000	4180000	3860000	3020000	3180000	3040000
Q8IWF2	FXRD2_HUMAN	FOXRED2	FAD-dependent oxidoreductase domain-containing protein 2	catabolic process;cellular process;cellular response to stimulus;cellular response to stress;ERAD pathway;macromolecule catabolic process;macromolecule metabolic process;metabolic process;modification-dependent macromolecule catabolic process;modification-dependent protein catabolic process;nitrogen compound metabolic process;organic substance catabolic process;organic substance metabolic process…	anion binding;binding;catalytic activity;flavin adenine dinucleotide binding;heterocyclic compound binding;ion binding;monooxygenase activity;nucleoside phosphate binding;nucleotide binding;organic cyclic compound binding;oxidoreductase activity;small molecule binding	cellular anatomical entity;endoplasmic reticulum lumen;intracellular organelle lumen;membrane-enclosed lumen;organelle lumen	20.1825	19.931	20.3538	19.8066	19.6667	19.5932	19.504	19.5617	19.9459	17.9181	18.2206	18.6725	1190000	999597	1340000	917027	832303	790912	743493	773832	1010000	247678	305453	417817
O75396	SC22B_HUMAN	SEC22B	Vesicle-trafficking protein SEC22b	biological regulation;cellular component organization;cellular component organization or biogenesis;cellular localization;cellular macromolecule localization;cellular process;endoplasmic reticulum to Golgi vesicle-mediated transport;establishment of localization;establishment of localization in cell;establishment of protein localization;Golgi organization;Golgi vesicle transport;intracellular tra…	molecular adaptor activity;protein-macromolecule adaptor activity;SNAP receptor activity	bounding membrane of organelle;cellular anatomical entity;coated vesicle membrane;cytoplasmic vesicle;cytoplasmic vesicle membrane;endocytic vesicle membrane;endoplasmic reticulum membrane;endoplasmic reticulum-Golgi intermediate compartment;endoplasmic reticulum-Golgi intermediate compartment membrane;ER to Golgi transport vesicle membrane;Golgi membrane;intracellular membrane-bounded organelle;…	24.275	24.4105	24.3645	24.4105	24.4984	24.48	24.5754	24.3578	24.4862	24.8288	24.8904	24.8997	20300000	22300000	21600000	22300000	23700000	23400000	25000000	21500000	23500000	29800000	31100000	31300000
Q8WVD3	RN138_HUMAN	RNF138	E3 ubiquitin-protein ligase RNF138	biological regulation;cell surface receptor signaling pathway;cellular aromatic compound metabolic process;cellular metabolic process;cellular nitrogen compound metabolic process;cellular process;cellular response to chemical stimulus;cellular response to cytokine stimulus;cellular response to leukemia inhibitory factor;cellular response to organic substance;cellular response to stimulus;cellular…	acyltransferase activity;aminoacyltransferase activity;binding;catalytic activity;catalytic activity, acting on a protein;cation binding;DNA binding;enzyme binding;ion binding;kinase binding;metal ion binding;nucleic acid binding;organic cyclic compound binding;protein binding;protein kinase binding;single-stranded DNA binding;transferase activity;ubiquitin protein ligase activity;ubiquitin-like …	cellular anatomical entity;intracellular membrane-bounded organelle;intracellular organelle;membrane-bounded organelle;nucleus;organelle;site of DNA damage;site of double-strand break	18.0966	18.6278	18.2329	17.9547	17.2333	17.0251	16.4496	18.4476	17.3196	14.0631	12.8072	13.4196	280296	405068	308076	254043	154080	133374	89501.3	357501	163581
O94886	CSCL1_HUMAN	TMEM63A	CSC1-like protein 1		binding;calcium-activated cation channel activity;channel activity;gated channel activity;inorganic cation transmembrane transporter activity;inorganic molecular entity transmembrane transporter activity;ligand-gated channel activity;ligand-gated monoatomic cation channel activity;ligand-gated monoatomic ion channel activity;mechanosensitive monoatomic ion channel activity;molecular transducer ac…	bounding membrane of organelle;cellular anatomical entity;centriolar satellite;cytoplasmic vesicle membrane;extracellular exosome;extracellular membrane-bounded organelle;extracellular organelle;extracellular vesicle;intracellular membrane-bounded organelle;intracellular organelle;lysosomal membrane;lytic vacuole membrane;membrane;membrane-bounded organelle;organelle;organelle membrane;plasma mem…	20.8576	20.68	20.6886	20.9459	21.0625	21.1825	21.1269	21.0426	21.4273	21.6843	21.5731	21.5404	1900000	1680000	1690000	2020000	2190000	2380000	2290000	2160000	2820000	3370000	3120000	3050000
O75054	IGSF3_HUMAN	IGSF3	Immunoglobulin superfamily member 3	anatomical structure development;animal organ development;developmental process;gland development;lacrimal gland development		cell surface;cellular anatomical entity;membrane	18.0161	17.5621	17.5567	18.3159	18.4009	18.049	18.0254	17.6746	17.8037	19.5434	20.0292	20.0559	265093	193519	192798	326308	346125	271205	266802	209206	228799	764124	1070000	1090000
Q99685	MGLL_HUMAN	MGLL	Monoglyceride lipase	acylglycerol catabolic process;acylglycerol metabolic process;arachidonic acid metabolic process;biological regulation;biosynthetic process;carboxylic acid biosynthetic process;carboxylic acid metabolic process;catabolic process;cellular biosynthetic process;cellular catabolic process;cellular lipid catabolic process;cellular lipid metabolic process;cellular metabolic process;cellular process;def…	acylglycerol lipase activity;binding;carboxylic ester hydrolase activity;catalytic activity;hydrolase activity;hydrolase activity, acting on ester bonds;identical protein binding;lipase activity;lysophospholipase activity;phospholipase activity;protein binding;protein dimerization activity;protein homodimerization activity	cellular anatomical entity;cytosol;endoplasmic reticulum membrane;membrane;organelle membrane;plasma membrane	14.3223	12.7718	15.7477	17.4442	16.9885	16.8963	17.5258	18.0109	18.1751	19.0821	19.5156	19.4565			55019.5	178332	130034	121981	188708	264134	295963	554981	749541	719456
Q9UH99	SUN2_HUMAN	SUN2	SUN domain-containing protein 2	actin filament-based movement;actin filament-based process;actin filament-based transport;biological regulation;cell cycle;cell cycle process;cellular component organization;cellular component organization or biogenesis;cellular localization;cellular process;centrosome localization;cytoskeleton organization;cytoskeleton-dependent intracellular transport;establishment of localization;establishment…	binding;cytoskeletal protein binding;cytoskeleton-nuclear membrane anchor activity;identical protein binding;lamin binding;microtubule binding;molecular adaptor activity;protein binding;protein-macromolecule adaptor activity;protein-membrane adaptor activity;tubulin binding	bounding membrane of organelle;cellular anatomical entity;chromosomal region;chromosome;chromosome, telomeric region;condensed chromosome;condensed nuclear chromosome;cytoplasmic vesicle membrane;endosome membrane;envelope;intracellular non-membrane-bounded organelle;intracellular organelle;meiotic nuclear membrane microtubule tethering complex;membrane;membrane protein complex;non-membrane-bound…	21.7512	21.4118	21.4825	22.3156	22.3321	22.2448	21.9812	21.8802	21.5961	23.019	23.0409	23.1143	3530000	2790000	2930000	5220000	5280000	4970000	4140000	3860000	3170000	8500000	8630000	9080000
P06493	CDK1_HUMAN	CDK1	Cyclin-dependent kinase 1	anatomical structure development;animal organ development;animal organ regeneration;apoptotic process;biological regulation;cardiac cell development;cardiac muscle cell development;cell cycle checkpoint signaling;cell cycle G1/S phase transition;cell cycle G2/M phase transition;cell cycle phase transition;cell cycle process;cell death;cell development;cell differentiation;cell division;cell migra…	adenyl nucleotide binding;adenyl ribonucleotide binding;anion binding;ATP binding;binding;carbohydrate derivative binding;catalytic activity;catalytic activity, acting on a protein;chromatin binding;cyclin binding;cyclin-dependent protein kinase activity;cyclin-dependent protein serine/threonine kinase activity;exogenous protein binding;heat shock protein binding;heterocyclic compound binding;his…	catalytic complex;cellular anatomical entity;centrosome;chromosomal region;chromosome, telomeric region;cyclin A2-CDK1 complex;cyclin B1-CDK1 complex;cyclin-dependent protein kinase holoenzyme complex;cytoplasm;cytosol;endoplasmic reticulum membrane;extracellular exosome;extracellular membrane-bounded organelle;extracellular organelle;extracellular vesicle;intracellular membrane-bounded organelle…	25.4645	25.5404	25.2243	25.4105	25.2535	25.3645	25.3273	25.0854	25.1908	24.7234	24.5754	24.4425	46300000	48800000	39200000	44600000	40000000	43200000	42100000	35600000	38300000	27700000	25000000	22800000
Q9BT25	HAUS8_HUMAN	HAUS8	HAUS augmin-like complex subunit 8	biological regulation;cell cycle process;cell division;cellular component assembly;cellular component organization;cellular component organization or biogenesis;cellular process;centrosome cycle;cytoskeleton organization;microtubule cytoskeleton organization;microtubule organizing center organization;microtubule-based process;non-membrane-bounded organelle assembly;organelle assembly;organelle or…	binding;cytoskeletal protein binding;microtubule binding;protein binding;tubulin binding	cellular anatomical entity;centrosome;cytoplasm;cytosol;HAUS complex;microtubule;microtubule associated complex;microtubule organizing center;mitotic spindle microtubule;nuclear microtubule;polymeric cytoskeletal fiber;protein-containing complex;spindle microtubule;spindle pole;supramolecular complex;supramolecular fiber;supramolecular polymer	22.6693	22.9566	22.5117	22.2332	22.4196	22.3266	22.4298	22.4576	22.2155	21.6141	21.4972	21.6628	6670000	8140000	5980000	4930000	5610000	5260000	5650000	5760000	4870000	3210000	2960000	3320000
P0DMV8;P0DMV9	HS71A_HUMAN;HS71B_HUMAN	HSPA1A;HSPA1B	Heat shock 70 kDa protein 1A	aromatic compound catabolic process;ATP metabolic process;biological regulation;carbohydrate derivative metabolic process;catabolic process;cellular aromatic compound metabolic process;cellular catabolic process;cellular component assembly;cellular component organization;cellular component organization or biogenesis;cellular heat acclimation;cellular localization;cellular metabolic process;cellul…	adenyl nucleotide binding;adenyl ribonucleotide binding;anion binding;ATP binding;ATP hydrolysis activity;ATP-dependent activity;ATP-dependent protein disaggregase activity;ATP-dependent protein folding chaperone;binding;C3HC4-type RING finger domain binding;cadherin binding;carbohydrate derivative binding;catalytic activity;cell adhesion molecule binding;death receptor agonist activity;denatured…	aggresome;anchoring junction;blood microparticle;cell junction;cell-substrate junction;cellular anatomical entity;centriole;centrosome;cytoplasm;cytosol;endoplasmic reticulum;extracellular exosome;extracellular membrane-bounded organelle;extracellular organelle;extracellular region;extracellular space;extracellular vesicle;ficolin-1-rich granule lumen;focal adhesion;inclusion body;intracellular a…	25.452	25.0401	25.6998	25.6757	25.8504	25.8336	26.2785	26.0547	26.4378	26.3578	26.726	26.7517	45900000	34500000	54500000	53600000	60500000	59800000	81400000	69700000	90900000	86000000	111000000	113000000
Q6ZMT4	KDM7A_HUMAN	KDM7A	Lysine-specific demethylase 7A	anatomical structure development;biological regulation;developmental process;midbrain development;positive regulation of biological process;positive regulation of biosynthetic process;positive regulation of cellular biosynthetic process;positive regulation of cellular metabolic process;positive regulation of cellular process;positive regulation of DNA-templated transcription;positive regulation o…	2-oxoglutarate-dependent dioxygenase activity;binding;catalytic activity;catalytic activity, acting on a protein;cation binding;demethylase activity;dioxygenase activity;histone binding;histone demethylase activity;histone H3 demethylase activity;histone H3K27me2/H3K27me3 demethylase activity;histone H3K36 demethylase activity;histone H3K9 demethylase activity;histone H3K9me/H3K9me2 demethylase a…	cellular anatomical entity;intracellular membrane-bounded organelle;intracellular non-membrane-bounded organelle;intracellular organelle;membrane-bounded organelle;non-membrane-bounded organelle;nucleolus;nucleoplasm;nucleus;organelle	17.6059	17.6712	17.127	17.7501	17.6347	17.797	16.6533	16.7706	16.6694	17.1448	17.171	17.3819	199483	208720	143134	220453	203505	227731	103075	111803	104228	144915	147564	170790
Q14624	ITIH4_HUMAN	ITIH4	Inter-alpha-trypsin inhibitor heavy chain H4	acute inflammatory response;acute-phase response;aminoglycan metabolic process;carbohydrate derivative metabolic process;defense response;glycosaminoglycan metabolic process;hyaluronan metabolic process;inflammatory response;macromolecule metabolic process;metabolic process;mucopolysaccharide metabolic process;nitrogen compound metabolic process;organic substance metabolic process;organonitrogen …	endopeptidase inhibitor activity;endopeptidase regulator activity;enzyme inhibitor activity;enzyme regulator activity;molecular function inhibitor activity;molecular function regulator activity;peptidase inhibitor activity;peptidase regulator activity;serine-type endopeptidase inhibitor activity	blood microparticle;cellular anatomical entity;collagen-containing extracellular matrix;cytoplasmic vesicle lumen;external encapsulating structure;extracellular exosome;extracellular matrix;extracellular membrane-bounded organelle;extracellular organelle;extracellular region;extracellular vesicle;intracellular organelle lumen;membrane;membrane-bounded organelle;membrane-enclosed lumen;organelle;o…	21.6714	21.0292	21.3857	22.4947	22.8932	22.9882	22.3511	22.1426	22.895	23.7389	23.9134	23.8191	3340000	2140000	2740000	5910000	7790000	8320000	5350000	4630000	7800000	14000000	15800000	14800000
P13051	UNG_HUMAN	UNG	Uracil-DNA glycosylase	2'-deoxyribonucleotide metabolic process;aromatic compound catabolic process;B cell activation;B cell activation involved in immune response;base-excision repair;base-excision repair, AP site formation;base-excision repair, AP site formation via deaminated base removal;biological regulation;carbohydrate derivative catabolic process;carbohydrate derivative metabolic process;catabolic process;cell …	binding;catalytic activity;catalytic activity, acting on a nucleic acid;catalytic activity, acting on DNA;damaged DNA binding;deaminated base DNA N-glycosylase activity;DNA binding;DNA N-glycosylase activity;hydrolase activity;hydrolase activity, acting on glycosyl bonds;hydrolase activity, hydrolyzing N-glycosyl compounds;nucleic acid binding;organic cyclic compound binding;protein-containing co…	cellular anatomical entity;intracellular membrane-bounded organelle;intracellular organelle;membrane-bounded organelle;mitochondrion;nucleoplasm;nucleus;organelle	23.5754	23.6757	23.2821	23.2961	22.9388	23.0409	23.5869	23.3101	23.3778	22.0658	21.7715	21.8073	12500000	13400000	10200000	10300000	8040000	8630000	12600000	10400000	10900000	4390000	3580000	3670000
Q9H9Y2	RPF1_HUMAN	RPF1	Ribosome production factor 1	cellular aromatic compound metabolic process;cellular metabolic process;cellular nitrogen compound metabolic process;cellular process;heterocycle metabolic process;macromolecule metabolic process;maturation of 5.8S rRNA;maturation of LSU-rRNA;metabolic process;ncRNA metabolic process;ncRNA processing;nitrogen compound metabolic process;nucleic acid metabolic process;nucleobase-containing compound…	binding;nucleic acid binding;organic cyclic compound binding;RNA binding;rRNA binding;rRNA primary transcript binding	cellular anatomical entity;intracellular non-membrane-bounded organelle;intracellular organelle;non-membrane-bounded organelle;nucleolus;organelle;preribosome;preribosome, large subunit precursor;protein-containing complex;ribonucleoprotein complex	21.85	21.68	21.6141	21.1457	21.1079	21.2477	21.6671	21.4118	21.2707	20.5638	20.3752	20.3752	3780000	3360000	3210000	2320000	2260000	2490000	3330000	2790000	2530000	1550000	1360000	1360000
O43709	BUD23_HUMAN	BUD23	18S rRNA (guanine-N(7))-methyltransferase	biological regulation;cellular aromatic compound metabolic process;cellular component organization;cellular component organization or biogenesis;cellular metabolic process;cellular nitrogen compound metabolic process;cellular process;chromatin organization;heterocycle metabolic process;macromolecule metabolic process;macromolecule methylation;macromolecule modification;metabolic process;methylati…	binding;catalytic activity;catalytic activity, acting on a nucleic acid;catalytic activity, acting on a rRNA;catalytic activity, acting on RNA;methyltransferase activity;nucleic acid binding;organic cyclic compound binding;protein binding;protein dimerization activity;protein heterodimerization activity;RNA binding;RNA methyltransferase activity;rRNA (guanine) methyltransferase activity;rRNA meth…	cellular anatomical entity;intracellular membrane-bounded organelle;intracellular non-membrane-bounded organelle;intracellular organelle;membrane-bounded organelle;non-membrane-bounded organelle;nucleolus;nucleoplasm;nucleus;organelle;perinuclear region of cytoplasm	21.9171	22.3645	21.6929	21.0821	20.9316	20.9672	21.4726	21.4118	21.0559	19.9459	19.9459	20.2185	3960000	5400000	3390000	2220000	2000000	2050000	2910000	2790000	2180000	1010000	1010000	1220000
Q8TEB9	RHBL4_HUMAN	RHBDD1	Rhomboid-related protein 4	apoptotic process;biological regulation;catabolic process;cell death;cell differentiation;cellular developmental process;cellular process;cellular process involved in reproduction in multicellular organism;cellular response to abiotic stimulus;cellular response to chemical stimulus;cellular response to environmental stimulus;cellular response to light stimulus;cellular response to organic substan…	catalytic activity;catalytic activity, acting on a protein;endopeptidase activity;hydrolase activity;peptidase activity;serine hydrolase activity;serine-type endopeptidase activity;serine-type peptidase activity	cellular anatomical entity;endoplasmic reticulum;endoplasmic reticulum membrane;endoplasmic reticulum quality control compartment;intracellular membrane-bounded organelle;intracellular organelle;membrane;membrane-bounded organelle;mitochondrial membrane;organelle;organelle membrane	19.6464	19.8843	19.841	20.0559	19.8628	19.9742	20.2764	20.4067	20.002	20.9316	20.5545	20.6628	820619	967776	939135	1090000	953467	1030000	1270000	1390000	1050000	2000000	1540000	1660000
Q9UPN3	MACF1_HUMAN	MACF1	Microtubule-actin cross-linking factor 1, isoforms 1/2/3/4/5	biological regulation;cell surface receptor signaling pathway;cellular component organization;cellular component organization or biogenesis;cellular localization;cellular macromolecule localization;cellular process;cytoskeleton organization;establishment of localization;establishment of protein localization;establishment of protein localization to membrane;establishment of protein localization to…	actin binding;actin filament binding;binding;cadherin binding;calcium ion binding;cation binding;cell adhesion molecule binding;cytoskeletal protein binding;ion binding;metal ion binding;microtubule binding;microtubule minus-end binding;nucleic acid binding;organic cyclic compound binding;protein binding;protein-containing complex binding;RNA binding;structural molecule activity;tubulin binding	actin cytoskeleton;cell projection membrane;cellular anatomical entity;cytoplasm;cytoskeleton;Golgi apparatus;intracellular membrane-bounded organelle;intracellular non-membrane-bounded organelle;intracellular organelle;leading edge membrane;membrane;membrane-bounded organelle;microtubule;non-membrane-bounded organelle;organelle;plasma membrane;plasma membrane region;polymeric cytoskeletal fiber;…	22.4501	22.6164	22.4874	22.6562	22.7265	22.6606	22.823	22.7876	22.632	23.0105	23.2273	23.2679	5730000	6430000	5880000	6610000	6940000	6630000	7420000	7240000	6500000	8450000	9820000	10100000
Q9UNS1	TIM_HUMAN	TIMELESS	Protein timeless homolog	anatomical structure development;anatomical structure morphogenesis;animal organ development;biological regulation;branching morphogenesis of an epithelial tube;cell cycle checkpoint signaling;cell cycle phase transition;cell cycle process;cell division;cellular aromatic compound metabolic process;cellular metabolic process;cellular nitrogen compound metabolic process;cellular process;cellular re…	binding;DNA binding;identical protein binding;nucleic acid binding;organic cyclic compound binding;protein binding	cellular anatomical entity;chromatin;intracellular membrane-bounded organelle;intracellular organelle;membrane-bounded organelle;nuclear protein-containing complex;nucleoplasm;nucleus;organelle;protein-containing complex;protein-DNA complex;replication fork protection complex;site of DNA damage;site of double-strand break	21.9707	22.2849	21.7307	21.2302	21.1886	21.1581	21.8385	21.8385	21.3266	20.0426	19.5327	19.6164	4110000	5110000	3480000	2460000	2390000	2340000	3750000	3750000	2630000	1080000	758466	803765
Q15022	SUZ12_HUMAN	SUZ12	Polycomb protein SUZ12	biological regulation;cell differentiation;cell population proliferation;cellular component organization;cellular component organization or biogenesis;cellular developmental process;cellular process;chromatin organization;chromatin remodeling;developmental process;dosage compensation by inactivation of X chromosome;epigenetic regulation of gene expression;facultative heterochromatin formation;gli…	binding;catalytic activity;catalytic activity, acting on a protein;cation binding;chromatin binding;chromatin DNA binding;cis-regulatory region sequence-specific DNA binding;DNA binding;double-stranded DNA binding;enzyme activator activity;enzyme regulator activity;histone binding;histone methyltransferase activity;histone modifying activity;ion binding;lncRNA binding;metal ion binding;methylated…	ATPase complex;catalytic complex;cellular anatomical entity;chromatin;chromatin silencing complex;ESC/E(Z) complex;heterochromatin;histone methyltransferase complex;intracellular membrane-bounded organelle;intracellular non-membrane-bounded organelle;intracellular organelle;membrane-bounded organelle;methyltransferase complex;non-membrane-bounded organelle;nuclear body;nuclear protein-containing …	21.5731	21.7512	21.6096	21.3752	21.3699	21.391	21.7056	21.3699	21.4825	20.8269	20.7223	20.7389	3120000	3530000	3200000	2720000	2710000	2750000	3420000	2710000	2930000	1860000	1730000	1750000
Q13492	PICAL_HUMAN	PICALM	Phosphatidylinositol-binding clathrin assembly protein	amyloid-beta clearance;amyloid-beta clearance by transcytosis;anatomical structure development;anatomical structure morphogenesis;axonogenesis;behavior;biological regulation;cell development;cell projection morphogenesis;cell projection organization;cellular anatomical entity morphogenesis;cellular component assembly;cellular component organization;cellular component organization or biogenesis;ce…	1-phosphatidylinositol binding;amide binding;amyloid-beta binding;anion binding;binding;cadherin binding;cell adhesion molecule binding;clathrin binding;clathrin heavy chain binding;cytoskeletal protein binding;enzyme binding;GTPase binding;ion binding;lipid binding;lipoprotein particle receptor binding;low-density lipoprotein particle receptor binding;peptide binding;phosphatidylinositol binding…	cell body;cell surface;cellular anatomical entity;clathrin coat;clathrin coat of coated pit;clathrin-coated endocytic vesicle;clathrin-coated pit;clathrin-coated vesicle;coated vesicle;cytoplasmic vesicle;cytosol;early endosome;endocytic vesicle;endosome;endosome to plasma membrane transport vesicle;exocytic vesicle;extrinsic component of membrane;extrinsic component of plasma membrane;extrinsic …	22.6096	22.7715	22.6387	22.9243	23.0002	23.0854	23.0886	22.8876	23.1363	23.2961	23.5522	23.48	6400000	7160000	6530000	7960000	8390000	8900000	8920000	7760000	9220000	10300000	12300000	11700000
Q99933	BAG1_HUMAN	BAG1	BAG family molecular chaperone regulator 1	apoptotic process;biological regulation;cell death;cell surface receptor signaling pathway;cellular process;chaperone cofactor-dependent protein refolding;chaperone-mediated protein folding;'de novo' post-translational protein folding;'de novo' protein folding;negative regulation of apoptotic process;negative regulation of biological process;negative regulation of cellular process;negative regula…	adenyl nucleotide binding;adenyl-nucleotide exchange factor activity;ATPase regulator activity;binding;enzyme binding;heterocyclic compound binding;molecular function regulator activity;nucleoside phosphate binding;nucleotide binding;organic cyclic compound binding;protein binding;protein-folding chaperone binding;purine nucleotide binding;small molecule binding;ubiquitin protein ligase binding;u…	cellular anatomical entity;cytoplasm;cytosol;intracellular membrane-bounded organelle;intracellular organelle;membrane;membrane-bounded organelle;nucleoplasm;nucleus;organelle	21.0493	21.5309	21.1886	21.3805	21.391	21.4067	20.5638	20.9098	20.7056	20.8034	20.8423	20.8113	2170000	3030000	2390000	2730000	2750000	2780000	1550000	1970000	1710000	1830000	1880000	1840000
Q9UHW5	GPN3_HUMAN	GPN3	GPN-loop GTPase 3		anion binding;binding;carbohydrate derivative binding;catalytic activity;GTP binding;GTPase activity;guanyl nucleotide binding;guanyl ribonucleotide binding;heterocyclic compound binding;hydrolase activity;hydrolase activity, acting on acid anhydrides;hydrolase activity, acting on acid anhydrides, in phosphorus-containing anhydrides;ion binding;nucleoside phosphate binding;nucleotide binding;orga…	protein-containing complex	23.1901	23.4923	23.2317	22.3988	22.4923	22.4092	22.6231	23.0376	22.5846	21.4425	21.7756	21.7955	9570000	11800000	9850000	5530000	5900000	5570000	6460000	8610000	6290000	2850000	3590000	3640000
P28749	RBL1_HUMAN	RBL1	Retinoblastoma-like protein 1	biological regulation;cell cycle;cell differentiation;cellular component organization;cellular component organization or biogenesis;cellular developmental process;cellular process;chromatin organization;developmental process;negative regulation of biological process;negative regulation of biosynthetic process;negative regulation of cell cycle;negative regulation of cell cycle G1/S phase transitio…	binding;chromatin binding;DNA binding;double-stranded DNA binding;nucleic acid binding;organic cyclic compound binding;promoter-specific chromatin binding;protein-containing complex binding;RNA polymerase II transcription regulatory region sequence-specific DNA binding;sequence-specific DNA binding;sequence-specific double-stranded DNA binding;transcription cis-regulatory region binding;transcrip…	cellular anatomical entity;chromatin;nucleoplasm;protein-containing complex;protein-DNA complex;transcription regulator complex	18.9179	19.0897	19.2075	19.1592	19.0662	18.8777	19.0704	18.8443	18.958	18.0066	17.7449	17.3666	495295	557903	605369	585444	548894	481675	550524	470658	509236	263352	219660	168998
Q02241	KIF23_HUMAN	KIF23	Kinesin-like protein KIF23	biological regulation;cell cycle process;cellular component assembly;cellular component organization;cellular component organization or biogenesis;cellular process;cytokinesis;cytoskeleton-dependent cytokinesis;microtubule-based movement;microtubule-based process;mitotic cell cycle process;mitotic cytokinesis;mitotic spindle elongation;mitotic spindle midzone assembly;positive regulation of biolo…	adenyl nucleotide binding;adenyl ribonucleotide binding;anion binding;ATP binding;ATP hydrolysis activity;ATP-dependent activity;binding;carbohydrate derivative binding;catalytic activity;cytoskeletal motor activity;cytoskeletal protein binding;heterocyclic compound binding;hydrolase activity;hydrolase activity, acting on acid anhydrides;hydrolase activity, acting on acid anhydrides, in phosphoru…	anchoring junction;cell junction;cell-substrate junction;cellular anatomical entity;centralspindlin complex;centrosome;cytosol;Flemming body;focal adhesion;intracellular membrane-bounded organelle;intracellular non-membrane-bounded organelle;intracellular organelle;intracellular protein-containing complex;kinesin complex;membrane-bounded organelle;microtubule;microtubule associated complex;microt…	22.5309	22.6453	22.6051	22.1612	22.3017	22.1734	22.4501	22.3184	22.2036	21.7512	21.8839	21.895	6060000	6560000	6380000	4690000	5170000	4730000	5730000	5230000	4830000	3530000	3870000	3900000
Q9H8V3	ECT2_HUMAN	ECT2	Protein ECT2	activation of GTPase activity;activation of protein kinase activity;anatomical structure development;anatomical structure morphogenesis;bicellular tight junction assembly;biological regulation;cell cycle process;cell differentiation;cell junction assembly;cell junction organization;cell morphogenesis;cell-cell junction assembly;cell-cell junction organization;cellular component assembly;cellular …	binding;enzyme activator activity;enzyme binding;enzyme regulator activity;GTPase activator activity;GTPase binding;GTPase regulator activity;guanyl-nucleotide exchange factor activity;identical protein binding;molecular function activator activity;molecular function regulator activity;nucleoside-triphosphatase regulator activity;protein binding;protein dimerization activity;protein homodimerizat…	anchoring junction;bicellular tight junction;cell cortex;cell junction;cell-cell junction;cellular anatomical entity;centralspindlin complex;cleavage furrow;cytoplasm;cytosol;intracellular membrane-bounded organelle;intracellular non-membrane-bounded organelle;intracellular organelle;intracellular protein-containing complex;membrane;membrane-bounded organelle;microtubule organizing center;midbody…	22.9548	22.8519	23.0292	22.7327	22.9388	23.0542	22.6714	22.5823	23.1015	21.4923	21.85	21.7348	8130000	7570000	8560000	6970000	8040000	8710000	6680000	6280000	9000000	2950000	3780000	3490000
Q969P6	TOP1M_HUMAN	TOP1MT	DNA topoisomerase I, mitochondrial	cellular aromatic compound metabolic process;cellular component organization;cellular component organization or biogenesis;cellular metabolic process;cellular nitrogen compound metabolic process;cellular process;chromosome organization;DNA conformation change;DNA metabolic process;DNA replication;DNA topological change;heterocycle metabolic process;macromolecule metabolic process;metabolic proces…	binding;catalytic activity;catalytic activity, acting on a nucleic acid;catalytic activity, acting on DNA;DNA binding;DNA topoisomerase activity;DNA topoisomerase type I (single strand cut, ATP-independent) activity;isomerase activity;nucleic acid binding;organic cyclic compound binding	cellular anatomical entity;chromosome;intracellular membrane-bounded organelle;intracellular non-membrane-bounded organelle;intracellular organelle;membrane-bounded organelle;mitochondrial nucleoid;mitochondrion;non-membrane-bounded organelle;nucleoid;nucleoplasm;organelle	19.2798	18.9937	19.1136	18.2641	18.7045	18.6027	18.5242	18.6005	18.6186	17.4347	17.9531	17.7193	636481	521987	567255	314814	427187	398085	376986	397470	402485	177158	253761	215788
O14530	TXND9_HUMAN	TXNDC9	Thioredoxin domain-containing protein 9	cellular component organization;cellular component organization or biogenesis;cellular process;cytoskeleton organization;microtubule cytoskeleton organization;microtubule-based process;organelle organization	binding;cadherin binding;cell adhesion molecule binding;protein binding	cellular anatomical entity;centrosome;cytoplasm;cytosol;intracellular membrane-bounded organelle;intracellular organelle;membrane-bounded organelle;microtubule organizing center;midbody;nucleus;organelle	23.0509	23.0443	23.0658	22.6186	22.6409	22.7614	22.7655	22.7077	22.8461	21.8423	22.2679	22.1363	8690000	8650000	8780000	6440000	6540000	7110000	7130000	6850000	7540000	3760000	5050000	4610000
P51530	DNA2_HUMAN	DNA2	DNA replication ATP-dependent helicase/nuclease DNA2	aromatic compound catabolic process;base-excision repair;biological regulation;catabolic process;cell cycle checkpoint signaling;cell cycle process;cellular aromatic compound metabolic process;cellular catabolic process;cellular component assembly;cellular component organization;cellular component organization or biogenesis;cellular metabolic process;cellular nitrogen compound catabolic process;c…	4 iron, 4 sulfur cluster binding;5'-3' DNA helicase activity;5'-flap endonuclease activity;adenyl nucleotide binding;adenyl ribonucleotide binding;anion binding;ATP binding;ATP hydrolysis activity;ATP-dependent activity;ATP-dependent activity, acting on DNA;binding;carbohydrate derivative binding;catalytic activity;catalytic activity, acting on a nucleic acid;catalytic activity, acting on DNA;cat…	cellular anatomical entity;chromosomal region;chromosome, telomeric region;cytoplasm;intracellular membrane-bounded organelle;intracellular non-membrane-bounded organelle;intracellular organelle;membrane-bounded organelle;mitochondrial nucleoid;mitochondrion;non-membrane-bounded organelle;nucleoid;nucleoplasm;nucleus;organelle	23.2679	23.1961	23.48	22.5615	22.9654	23.2361	22.8346	22.7836	23.4551	21.1206	20.1079	20.3857	10100000	9610000	11700000	6190000	8190000	9880000	7480000	7220000	11500000	2280000	1130000	1370000
Q96PM5	ZN363_HUMAN	RCHY1	RING finger and CHY zinc finger domain-containing protein 1	aromatic compound biosynthetic process;biological regulation;biosynthetic process;catabolic process;cellular aromatic compound metabolic process;cellular biosynthetic process;cellular component disassembly;cellular component organization;cellular component organization or biogenesis;cellular metabolic process;cellular nitrogen compound biosynthetic process;cellular nitrogen compound metabolic pro…	acyltransferase activity;aminoacyltransferase activity;binding;catalytic activity;catalytic activity, acting on a protein;cation binding;identical protein binding;ion binding;metal ion binding;p53 binding;protein binding;protein dimerization activity;protein homodimerization activity;transferase activity;transition metal ion binding;ubiquitin protein ligase activity;ubiquitin-like protein ligase …	catalytic complex;cellular anatomical entity;cytoplasm;cytosol;intracellular membrane-bounded organelle;intracellular organelle;intracellular protein-containing complex;membrane-bounded organelle;nuclear body;nuclear speck;nucleoplasm;nucleus;organelle;protein-containing complex;transferase complex;ubiquitin ligase complex	19.6491	19.8819	19.1754	18.9631	18.9504	18.8674	19.0477	19.3706	18.7819	17.7802	17.7438	17.5924	822173	966133	592078	511063	506584	478241	541908	677858	450741	225094	219498	197626
Q9Y6N5	SQOR_HUMAN	SQOR	Sulfide:quinone oxidoreductase, mitochondrial	cellular metabolic process;cellular process;metabolic process;sulfide oxidation;sulfide oxidation, using sulfide:quinone oxidoreductase;sulfur compound metabolic process	anion binding;binding;catalytic activity;FAD binding;flavin adenine dinucleotide binding;glutathione-dependent sulfide quinone oxidoreductase activity;heterocyclic compound binding;ion binding;nucleoside phosphate binding;nucleotide binding;organic cyclic compound binding;oxidoreductase activity;oxidoreductase activity, acting on a sulfur group of donors;oxidoreductase activity, acting on a sulfu…	cellular anatomical entity;intracellular membrane-bounded organelle;intracellular organelle;membrane;membrane-bounded organelle;mitochondrial inner membrane;mitochondrial membrane;mitochondrion;organelle;organelle inner membrane;organelle membrane	25.5638	25.317	25.2821	25.8288	25.7466	25.8142	25.6838	25.5225	25.7312	26.3342	26.239	26.2262	49600000	41800000	40800000	59600000	56300000	59000000	53900000	48200000	55700000	84600000	79200000	78500000
O43306	ADCY6_HUMAN	ADCY6	Adenylate cyclase type 6	adenylate cyclase-activating G protein-coupled receptor signaling pathway;adenylate cyclase-inhibiting G protein-coupled receptor signaling pathway;adenylate cyclase-modulating G protein-coupled receptor signaling pathway;aromatic compound biosynthetic process;biological regulation;biosynthetic process;blood vessel diameter maintenance;cAMP biosynthetic process;cAMP metabolic process;carbohydrate…	adenyl nucleotide binding;adenyl ribonucleotide binding;adenylate cyclase activity;anion binding;ATP binding;binding;carbohydrate derivative binding;catalytic activity;cation binding;cyclase activity;enzyme binding;heterocyclic compound binding;ion binding;kinase binding;lyase activity;metal ion binding;nucleoside phosphate binding;nucleotide binding;organic cyclic compound binding;phosphorus-oxy…	actin-based cell projection;cell projection;cellular anatomical entity;cilium;membrane;membrane-bounded organelle;neuron projection;organelle;plasma membrane;plasma membrane bounded cell projection;stereocilium	18.3042	17.9027	18.045	18.1243	18.2195	18.2555	18.1595	18.2383	18.6275	19.1052	19.4734	19.323	323689	245051	270444	285739	305213	312928	292798	309230	404991	563965	727898	655866
Q99973	TEP1_HUMAN	TEP1	Telomerase protein component 1	cellular aromatic compound metabolic process;cellular component organization;cellular component organization or biogenesis;cellular metabolic process;cellular nitrogen compound metabolic process;cellular process;chromosome organization;DNA metabolic process;DNA recombination;heterocycle metabolic process;macromolecule metabolic process;metabolic process;mitotic recombination;nitrogen compound met…	adenyl nucleotide binding;adenyl ribonucleotide binding;anion binding;ATP binding;binding;carbohydrate derivative binding;catalytic activity;catalytic activity, acting on a nucleic acid;catalytic activity, acting on DNA;DNA polymerase activity;enzyme binding;heterocyclic compound binding;ion binding;nucleic acid binding;nucleoside phosphate binding;nucleotide binding;nucleotidyltransferase activi…	catalytic complex;cellular anatomical entity;chromosomal region;chromosome, telomeric region;cytoplasm;nuclear matrix;nuclear protein-containing complex;protein-containing complex;ribonucleoprotein complex;telomerase holoenzyme complex	19.2386	19.5381	19.1926	19.4993	19.7029	19.6142	19.5986	19.844	20.0951	20.2302	20.5261	20.6096	618568	761282	599166	741088	853439	802518	793894	941088	1120000	1230000	1510000	1600000
[truncated: 9,011 more rows]
