# Supplementary material for: Acidosis attenuates the hypoxic stabilization of HIF-1α by activating lysosomal degradation
Source: J Cell Biol. 2025 Jun 24;224(8):e202409103. doi: 10.1083/jcb.202409103 (PMC12187095; doi:10.1083/jcb.202409103)
Supplement: Table S3 — shows the differentially abundant proteins with significant effect of acidosis, hypoxia, or their combination. [file jcb_202409103_tables3.xlsx]

## Sheet: DEP_with_anova
name	ID	p.adj(Acidosis)	p.adj(Hypoxia)	p.adj(Acidosis:Hypoxia)
PLOD2	O00469	0.0519614	2.74149e-09	0.0308699
ZNF841	Q6ZN19	0.389594	1.40995e-08	0.389594
TGFBR2	P37173	3.90075e-08	1.13376e-07	1.88985e-06
NDRG1	Q92597	0.000882226	7.24932e-08	0.0375588
KDM4A	O75164	4.64787e-06	9.69009e-08	4.32919e-05
PPP1R3G	B7ZBB8	0.358457	1.46975e-07	0.0531011
AK4	P27144	0.976743	1.63233e-07	0.00144692
TFAP4	Q01664	1.31579e-06	1.74669e-07	1.43782e-05
P4HA2	O15460	0.0157317	2.27e-07	0.684962
NSA2	O95478	1.21397e-06	2.3458e-07	0.0906091
DNMT1	P26358	1.30757e-06	3.04518e-07	5.63766e-05
PTPRK	Q15262	4.19942e-07	3.91949e-05	0.411338
KDM3A	Q9Y4C1	0.0135601	5.05075e-07	0.00384486
CDCA7L	Q96GN5	5.57237e-07	5.57237e-07	1.75836e-06
IREB2	P48200	4.94755e-05	5.893e-07	0.104756
BNIP3L	O60238	0.970352	6.854e-07	0.00824501
ATAD2	Q6PL18	5.58787e-05	6.93476e-07	1.25923e-05
PRRX1	P54821	7.8735e-07	7.8735e-07	2.64573e-06
TTF2	Q9UNY4	4.49623e-05	7.97091e-07	4.49623e-05
KIF20B	Q96Q89	4.55853e-06	9.02984e-07	5.07805e-05
KDM5C	P41229	0.53226	9.52211e-07	0.0850255
FTH1	P02794	9.65996e-07	9.65996e-07	8.41683e-06
KPNA2	P52292	2.59167e-06	9.89043e-07	0.000200993
KDM4B	O94953	0.237826	1.01788e-06	0.122962
RTKN2	Q8IZC4	5.02008e-06	1.06562e-06	4.35905e-06
P4HA1	P13674	0.127177	1.16193e-06	0.156716
PFKP	Q01813	0.112497	1.33985e-06	0.276417
UBE2S	Q16763	3.94805e-06	1.41161e-06	9.83631e-05
CKB	P12277	0.653207	1.53364e-06	0.138494
TCAF2	A6NFQ2	0.101865	1.54684e-06	0.101865
KIF11	P52732	1.74666e-06	1.74666e-06	8.92619e-05
AKR1B10	O60218	1.89674e-06	0.00336279	0.51787
KIT	P10721	0.00316981	1.90809e-06	0.0061116
PCK1	P35558	2.19007e-06	1.38245e-05	0.17942
EFNB1	P98172	2.67911e-06	2.44727e-06	6.24696e-06
VILL	O15195	1.01593e-05	2.57049e-06	0.00223262
ITGB6	P18564	0.000298074	2.73673e-06	0.00957089
ITGA5	P08648	0.00125542	2.76851e-06	0.0327768
NCAPD3	P42695	5.19032e-05	2.83327e-06	0.00011497
HMGCS2	P54868	0.002558	3.01271e-06	0.002558
TYMS	P04818	7.21798e-05	3.03162e-06	0.0001001
SLC2A1	P11166	0.0418146	3.07864e-06	0.00706318
UPK2	O00526	0.153857	3.10593e-06	0.0303059
SLC16A3	O15427	0.0140659	3.29222e-06	0.0574485
FAT1	Q14517	3.54141e-06	5.39904e-05	1.19472e-05
GDPD3	Q7L5L3	0.0510617	3.84165e-06	0.560785
PDK1	Q15118	0.0031231	3.92951e-06	0.000514672
ANKRD39	Q53RE8	3.93998e-06	3.93998e-06	2.65813e-05
PFKFB4	Q16877	0.0949411	3.94589e-06	0.0152158
QSOX1	O00391	0.00595919	4.06688e-06	0.00830091
KIF22	Q14807	4.68912e-06	4.17029e-06	3.75128e-05
GBE1	Q04446	0.0189263	4.17156e-06	0.00660277
GPRC5A	Q8NFJ5	4.00234e-05	4.18985e-06	0.0310834
ENO2	P09104	0.000539841	4.3284e-06	0.00759739
CA9	Q16790	0.786671	4.54093e-06	0.00914138
AKR1C2	P52895	5.30072e-06	0.143821	0.729127
UHRF1	Q96T88	2.21959e-05	5.30894e-06	9.6268e-05
RAB5B	P61020	5.34431e-06	1.64483e-05	0.000126214
HGH1	Q9BTY7	0.00158099	5.41547e-06	6.74449e-05
JMJD8	Q96S16	2.35813e-05	2.39331e-05	5.66722e-06
USP13	Q92995	1.1493e-05	5.80056e-06	0.000175611
UBE2T	Q9NPD8	8.4978e-06	6.21262e-06	8.22417e-06
SEMA4B	Q9NPR2	0.000102085	6.31464e-06	0.0340618
TGM2	P21980	5.99335e-05	6.36953e-06	0.00118179
POLA1	P09884	6.57405e-06	6.57405e-06	4.64327e-05
PTPRF	P10586	6.65336e-06	1.58707e-05	9.62573e-05
ITIH3	Q06033	4.96086e-05	6.80653e-06	0.71946
ZNF296	Q8WUU4	7.86084e-05	6.94081e-06	0.00169571
TMED4	Q7Z7H5	9.80882e-06	7.23153e-06	0.000991073
ERAL1	O75616	0.141153	7.23854e-06	0.00195127
TCP11L2	Q8N4U5	7.29263e-06	8.53334e-06	7.29263e-06
FAM162A	Q96A26	0.107238	7.35601e-06	0.0802351
AKR1C3	P42330	7.4525e-06	0.365554	0.501299
AFG2B	Q9BVQ7	0.801331	7.5405e-06	0.00277729
CDC20	Q12834	2.53011e-05	7.56618e-06	0.00440779
AGRN	O00468	0.00591046	7.73861e-06	0.00122267
UCK2	Q9BZX2	0.000145325	8.57366e-06	0.0130188
NFKB2	Q00653	8.73428e-06	8.73428e-06	0.00451056
TXNRD1	Q16881	9.00054e-06	1.77426e-05	0.00129226
TOPBP1	Q92547	9.00474e-06	1.29518e-05	0.000504953
RAPGEFL1	Q9UHV5	9.76354e-06	9.76354e-06	9.76354e-06
CHEK1	O14757	1.58e-05	9.88739e-06	8.85388e-05
AAMP	Q13685	0.000197734	9.95737e-06	0.0111261
TRUB2	O95900	0.72725	1.03425e-05	0.24445
APC	P25054	1.63658e-05	1.03976e-05	0.335307
ECE1	P42892	0.000489981	1.09092e-05	0.00467528
MAFK	O60675	1.55532e-05	0.00115081	1.10059e-05
STX5	Q13190	1.1348e-05	0.023062	0.00217837
DHPS	P49366	1.14213e-05	0.226495	0.000204894
EPPK1	P58107	1.20228e-05	1.20228e-05	0.719192
POFUT2	Q9Y2G5	1.22349e-05	1.22349e-05	0.000160788
KIF13B	Q9NQT8	1.22461e-05	2.99283e-05	0.273598
NDUFS1	P28331	0.00309136	1.23329e-05	0.0724347
WDR73	Q6P4I2	1.25337e-05	5.31544e-05	0.284369
PLAU	P00749	1.28512e-05	0.00195391	0.0228571
NEDD9	Q14511	0.000139411	1.32325e-05	0.00294206
BRAT1	Q6PJG6	1.64661e-05	1.33205e-05	0.00012929
PTAR1	Q7Z6K3	7.03507e-05	1.36477e-05	0.00523428
SLC4A7	Q9Y6M7	1.3696e-05	0.0184154	0.858307
ACYP1	P07311	1.37372e-05	0.136708	0.0847305
FIGNL1	Q6PIW4	2.85839e-05	1.37504e-05	0.000833572
AEN	Q8WTP8	0.00134104	1.39404e-05	0.00756601
CAPS	Q13938	2.44833e-05	1.42347e-05	0.185511
ITGAV	P06756	1.43367e-05	3.42189e-05	0.0042118
MAPK3	P27361	0.000757422	1.54628e-05	0.00182544
ANXA9	O76027	0.000312733	1.54785e-05	0.0944449
HELLS	Q9NRZ9	1.57106e-05	2.40667e-05	5.6826e-05
DSC2	Q02487	0.00399698	1.59054e-05	0.318772
CYP3A5	P20815	1.62411e-05	1.62411e-05	0.0118284
KIF15	Q9NS87	3.26653e-05	1.6258e-05	0.000243014
FBXO9	Q9UK97	1.6544e-05	0.000103136	0.0022661
PPARG	P37231	0.266213	1.70641e-05	0.266213
CLPX	O76031	7.6087e-05	1.73497e-05	0.00257959
SLC2A3	P11169	0.757165	1.80706e-05	0.888791
HMGCR	P04035	4.33716e-05	1.87266e-05	0.000441376
POLR1A	O95602	6.98879e-05	1.87791e-05	0.000442681
PRSS8	Q16651	0.000185701	1.89192e-05	0.00204632
EGLN1	Q9GZT9	0.879077	1.92555e-05	0.69651
CYP51A1	Q16850	0.475941	1.98586e-05	0.0380092
ASPH	Q12797	0.0010831	1.98763e-05	0.247415
LRP1	Q07954	0.00412109	2.02457e-05	0.748234
KRT80	Q6KB66	4.54523e-05	2.05697e-05	0.0225221
NECTIN4	Q96NY8	0.000282506	2.19039e-05	0.000988516
KIF20A	O95235	2.22805e-05	0.000103821	0.0122045
TSPYL1	Q9H0U9	0.000156738	2.29215e-05	0.00358212
HIF1A	Q16665	0.00105878	2.37819e-05	0.70018
BUB1	O43683	0.000106787	2.45056e-05	0.000872392
CYP2S1	Q96SQ9	0.000387721	2.46985e-05	0.0444189
BAZ1A	Q9NRL2	0.167624	2.50065e-05	0.0103651
ZBTB40	Q9NUA8	0.000509694	2.50962e-05	0.00571193
DACH1	Q9UI36	2.56057e-05	2.56057e-05	0.525028
COL17A1	Q9UMD9	0.244446	2.60349e-05	0.354269
CLIC5	Q9NZA1	2.65806e-05	0.000139967	0.00155191
SPAG9	O60271	2.72779e-05	2.72779e-05	0.0632243
SOAT1	P35610	0.0116263	2.74105e-05	0.269167
ZNF319	Q9P2F9	9.293e-05	2.77925e-05	9.293e-05
DDX12P	Q92771	2.83528e-05	0.147179	0.0405489
VDR	P11473	0.0127688	2.84313e-05	0.00158268
TXNIP	Q9H3M7	0.000322076	2.85596e-05	0.00951818
ALDOC	P09972	0.674822	2.96429e-05	0.674822
DLG1	Q12959	2.97813e-05	0.000114895	0.243695
GRSF1	Q12849	0.000196546	2.99383e-05	0.0932555
UNG	P13051	0.000175083	3.04584e-05	0.000175083
L1RE1	Q9UN81	3.0811e-05	0.0398991	0.0398991
ZNF580	Q9UK33	3.14677e-05	3.14677e-05	0.00801732
CFAP97	Q9P2B7	0.000576039	3.20361e-05	0.000268858
PKN1	Q16512	3.27154e-05	4.19623e-05	0.0773655
AURKA	O14965	0.00130068	3.28179e-05	0.00515346
SASS6	Q6UVJ0	0.000139424	3.28637e-05	0.00106994
LIG1	P18858	3.30635e-05	3.30635e-05	0.00894457
YAE1	Q9NRH1	3.31161e-05	3.31161e-05	5.9887e-05
SPAG5	Q96R06	3.34154e-05	3.34154e-05	0.001579
PADI1	Q9ULC6	3.38213e-05	0.000182312	0.000852777
ANKRD22	Q5VYY1	3.42248e-05	0.000347968	0.0260747
DDX21	Q9NR30	0.00159246	3.43757e-05	0.310248
ANXA1	P04083	5.7955e-05	3.4578e-05	0.0025226
DLG3	Q92796	3.5139e-05	0.00173586	0.00714665
FGD4	Q96M96	3.52407e-05	0.00167638	0.000428514
ALAS1	P13196	0.34841	3.60412e-05	0.403202
H1-10	Q92522	0.0013697	3.62794e-05	0.000885178
FAM111B	Q6SJ93	3.66543e-05	3.66543e-05	0.000378239
RPF1	Q9H9Y2	0.000300951	3.7428e-05	0.00612833
SUN2	Q9UH99	0.000627251	3.77333e-05	0.0247047
TNS1	Q9HBL0	0.00416117	3.80606e-05	0.00445309
DDX28	Q9NUL7	0.0694253	3.84187e-05	0.857092
RANGAP1	P46060	0.000436401	3.84513e-05	0.676887
PHYH	O14832	0.327085	3.97321e-05	0.0240193
DDX5	P17844	0.000319013	3.97395e-05	0.000961047
SKP2	Q13309	4.0035e-05	4.0035e-05	0.000172184
KDM5B	Q9UGL1	0.418097	4.05942e-05	0.976982
MELK	Q14680	0.000130961	4.07334e-05	0.000547616
PRC1	O43663	0.000378801	4.13864e-05	0.000378801
KRT20	P35900	4.1501e-05	4.1501e-05	0.0170495
SERPINB5	P36952	4.24705e-05	4.24705e-05	0.0974953
PIK3AP1	Q6ZUJ8	4.31421e-05	4.31421e-05	0.00134455
ISG20	Q96AZ6	0.0188817	4.34458e-05	0.00749004
CYP4F3	Q08477	4.35441e-05	4.35441e-05	0.0185905
PRKAR1A	P10644	4.44675e-05	4.44675e-05	0.796954
ARG2	P78540	0.00876059	4.50717e-05	0.00364774
TSR3	Q9UJK0	0.000141373	4.54247e-05	0.0712682
S100A16	Q96FQ6	4.63902e-05	4.63902e-05	0.00907646
GPN3	Q9UHW5	0.000247792	4.67777e-05	0.194565
SORL1	Q92673	0.842953	4.68491e-05	0.146969
SAPCD2	Q86UD0	4.72843e-05	4.72843e-05	0.00109128
THBS1	P07996	0.000476032	4.73797e-05	0.00977026
MIS18BP1	Q6P0N0	4.76085e-05	4.76085e-05	0.000233875
ANKRD17	O75179	0.000319996	4.79174e-05	0.0492486
INSIG2	Q9Y5U4	0.0125475	4.90272e-05	0.0512461
KRT19	P08727	0.000678249	4.91304e-05	0.0144647
TMPRSS2	O15393	5.02412e-05	5.02412e-05	0.00664717
ARAP3	Q8WWN8	0.000354383	0.0148954	5.47307e-05
SNX30	Q5VWJ9	5.52577e-05	0.00107229	0.0493293
ANKZF1	Q9H8Y5	0.804463	5.54474e-05	0.0123841
ACBD6	Q9BR61	0.00150137	5.7883e-05	0.0820282
EHD2	Q9NZN4	5.79686e-05	5.79686e-05	5.79686e-05
RAD51	Q06609	0.000133052	5.82044e-05	0.000117245
MCRIP2	Q9BUT9	0.0537654	6.00723e-05	0.631879
PLIN2	Q99541	0.00167682	6.04177e-05	0.0536821
GPX2	P18283	6.05037e-05	0.00024918	0.319851
ASH1L	Q9NR48	0.00192076	6.38014e-05	0.000578333
MRM2	Q9UI43	0.498561	6.3876e-05	0.0866373
MBTPS1	Q14703	6.38887e-05	0.000471573	0.000581623
TDP2	O95551	0.0186925	6.39835e-05	0.0186925
NOB1	Q9ULX3	0.0001511	6.45407e-05	0.473489
CYP4F12	Q9HCS2	8.75025e-05	6.61572e-05	0.920038
USP1	O94782	0.00044824	6.62688e-05	0.003512
MCCC1	Q96RQ3	0.000187969	6.83171e-05	0.000512605
FUT8	Q9BYC5	6.83606e-05	6.83606e-05	0.0148172
ST3GAL4	Q11206	0.000128382	6.88416e-05	0.00723721
NARF	Q9UHQ1	0.296236	6.88972e-05	0.105203
FAM234B	A2RU67	0.903828	6.94702e-05	0.0462209
TBC1D9B	Q66K14	0.156536	6.96468e-05	0.0336035
LEF1	Q9UJU2	7.00785e-05	6.97504e-05	0.000146824
TBC1D2	Q9BYX2	0.000664386	6.97509e-05	0.00806521
INTS13	Q9NVM9	9.34762e-05	6.98115e-05	0.0481954
STARD7	Q9NQZ5	0.000587971	7.11756e-05	0.0983956
CRYBG2	Q8N1P7	0.000122823	7.24931e-05	0.00476061
FBXO46	Q6PJ61	0.00131123	7.24965e-05	0.00571871
SLIRP	Q9GZT3	0.00895387	7.26565e-05	0.96507
LDHA	P00338	0.740974	7.35285e-05	0.0879473
SLC25A24	Q6NUK1	7.37495e-05	7.37495e-05	0.0103339
SUV39H1	O43463	0.00195625	7.46131e-05	0.11583
MCEE	Q96PE7	0.000236743	7.54174e-05	0.0154829
NSUN6	Q8TEA1	7.64639e-05	7.64639e-05	0.322721
CUEDC2	Q9H467	0.000318886	7.66426e-05	7.66426e-05
NT5E	P21589	8.4384e-05	7.67138e-05	0.00180213
ERMP1	Q7Z2K6	8.56661e-05	7.81116e-05	0.0372707
ALDH3A1	P30838	7.83112e-05	0.000215657	0.278638
ABCF2	Q9UG63	0.00174804	7.8785e-05	0.0630144
PPP2R1B	P30154	0.00115871	8.00016e-05	0.00269661
BET1	O15155	0.000127951	8.00703e-05	8.00703e-05
MVP	Q14764	8.16055e-05	0.00116929	0.689601
MMP14	P50281	0.000640236	8.17973e-05	0.00690941
DNAJB11	Q9UBS4	8.18445e-05	0.0696755	0.0387279
CAVIN1	Q6NZI2	8.26577e-05	8.88158e-05	0.445904
TIMELESS	Q9UNS1	0.000514007	8.33476e-05	0.0027936
SQOR	Q9Y6N5	0.000263474	8.49525e-05	0.081887
DHFR	P00374	8.51073e-05	0.000592519	0.000165195
TMEM45B	Q96B21	0.000859842	8.59899e-05	0.559185
TRIM16	O95361	8.64196e-05	0.000110012	0.000809977
PTRH1	Q86Y79	0.0455109	8.71215e-05	0.161252
AHR	P35869	0.00607683	8.71373e-05	0.409563
SERPINA10	Q9UK55	9.02684e-05	0.0312619	0.773117
DIAPH3	Q9NSV4	0.000117622	9.08207e-05	9.08207e-05
SOX9	P48436	9.15541e-05	9.15541e-05	9.15541e-05
MYO1D	O94832	0.000428051	9.17059e-05	0.00400714
FAM114A1	Q8IWE2	9.27893e-05	0.000202032	0.00643777
APPL2	Q8NEU8	0.000183415	9.28136e-05	0.445179
BLM	P54132	0.00129806	9.41639e-05	0.0154185
DHRS1	Q96LJ7	0.000154323	9.42327e-05	0.0347883
ZNF3	P17036	0.000281977	9.72412e-05	0.0156652
AUNIP	Q9H7T9	0.000819486	9.94255e-05	0.00174372
MOCOS	Q96EN8	0.000124001	0.000101438	0.286208
SCD	O00767	0.00713755	0.000103318	0.86684
IRF9	Q00978	0.000104101	0.000104101	0.00117638
CXorf38	Q8TB03	0.000104279	0.000205724	0.00103232
ERBB3	P21860	0.00228816	0.000104985	0.00367892
CKAP2	Q8WWK9	0.000106176	0.000120762	0.000120762
CEACAM5	P06731	0.000106429	0.00101626	0.0564624
NGEF	Q8N5V2	0.000106431	0.000109422	0.0197262
VPS54	Q9P1Q0	0.376459	0.000106442	0.376459
STBD1	O95210	0.0157868	0.000106912	0.0185317
MAPK6	Q16659	0.000107548	0.0019973	0.00107478
DDX54	Q8TDD1	0.000321461	0.000108726	0.149719
CDC42BPB	Q9Y5S2	0.000206246	0.000109092	0.207226
ALDH3B1	P43353	0.000424978	0.000112513	0.00129286
FLNC	Q14315	0.000112855	0.00244289	0.0121253
RCHY1	Q96PM5	0.000134935	0.000112889	0.00667809
OXSM	Q9NWU1	0.00560129	0.000114432	0.34471
PLCD1	P51178	0.000115893	0.000339227	0.0223666
TM9SF1	O15321	0.000726615	0.00011721	0.00258252
GCLC	P48506	0.000117348	0.000197694	0.000221624
TUBB2A	Q13885	0.000118912	0.000457097	0.219879
ISY1	Q9ULR0	0.0146664	0.000119	0.0856649
HID1	Q8IV36	0.000340315	0.000119458	0.758829
MTR	Q99707	0.000119594	0.650995	0.000963915
AHNAK2	Q8IVF2	0.00511286	0.000120278	0.272125
ACTL8	Q9H568	0.000120523	0.116553	0.239532
JPH1	Q9HDC5	0.0270981	0.000121824	0.072149
LSG1	Q9H089	0.113607	0.000122317	0.0625966
IMPDH1	P20839	0.0521094	0.000122821	0.0521094
MAT2A	P31153	0.000124368	0.000133609	0.655526
MOB3A	Q96BX8	0.145994	0.000125138	0.0485117
WDR74	Q6RFH5	0.00867639	0.000125255	0.00867639
HSD11B2	P80365	0.0126341	0.000127005	0.175087
MPP1	Q00013	0.000127208	0.0012539	0.200663
PLCD3	Q8N3E9	0.000127216	0.00016109	0.184706
KIFC1	Q9BW19	0.000127648	0.000141646	0.00417413
IGF2BP2	Q9Y6M1	0.000128177	0.424492	0.123585
GYS1	P13807	0.0188516	0.000128224	0.0353471
ZHX1	Q9UKY1	0.000206466	0.000128576	0.608883
CAPN5	O15484	0.000129111	0.000129111	0.0175913
PLEC	Q15149	0.00013028	0.000507637	0.00225306
TYSND1	Q2T9J0	0.000130575	0.000130575	0.00128741
KLK6	Q92876	0.000131444	0.000309703	0.0517369
ISCA1	Q9BUE6	0.00302082	0.000134364	0.0649631
IL1R2	P27930	0.000135536	0.00125967	0.00125967
UBXN2A	P68543	0.171935	0.000139364	0.0215007
DDR1	Q08345	0.391555	0.000142671	0.0842627
EPM2AIP1	Q7L775	0.000143467	0.839376	0.121672
ALDH7A1	P49419	0.0283912	0.000145604	0.0283912
EDRF1	Q3B7T1	0.00230747	0.000147098	0.127286
YARS1	P54577	0.000147244	0.000147244	0.344315
ZNF639	Q9UID6	0.00108274	0.000149672	0.00541488
PRKAR1B	P31321	0.00022216	0.000149825	0.0346671
MYZAP	P0CAP1	0.000151184	0.000151184	0.000734394
PLXNB2	O15031	0.000155205	0.000151755	0.0167301
S100A14	Q9HCY8	0.000153092	0.000153092	0.900156
PHIP	Q8WWQ0	0.000240887	0.000153842	0.615379
ANXA3	P12429	0.000153864	0.000162893	0.347304
DDX11	Q96FC9	0.000155417	0.534884	0.0128198
KIF21A	Q7Z4S6	0.12033	0.00015548	0.531013
ZNF77	Q15935	0.0187454	0.000155806	0.13215
EP300	Q09472	0.00129673	0.000157284	0.02546
RHPN2	Q8IUC4	0.000685168	0.000157433	0.0784719
ERO1A	Q96HE7	0.00367274	0.000158674	0.037603
PROS1	P07225	0.000226116	0.000159238	0.0824045
SATB2	Q9UPW6	0.0102022	0.000160053	0.0102022
ESYT2	A0FGR8	0.0226742	0.00016065	0.00289754
POLA2	Q14181	0.000161653	0.000161653	0.00179467
NEK9	Q8TD19	0.000161802	0.0139783	0.000934498
ELF3	P78545	0.984228	0.000163619	0.0869929
SLC4A2	P04920	0.000391523	0.00016371	0.00352583
TRMT1	Q9NXH9	0.0619895	0.000163755	0.0329718
BSPRY	Q5W0U4	0.00118146	0.000164618	0.411536
H6PD	O95479	0.00440984	0.000167029	0.960014
TTC9	Q92623	0.000169135	0.00694383	0.000664047
KCTD2	Q14681	0.000317076	0.00016936	0.00649229
PFAS	O15067	0.00599541	0.000169716	0.00176682
NCAPH	Q15003	0.00830012	0.000170945	0.43992
IMPDH2	P12268	0.0360423	0.000173183	0.00275226
ATP7A	Q04656	0.00095504	0.000173603	0.34719
CAMKK2	Q96RR4	0.000173613	0.493737	0.176778
PES1	O00541	0.00017439	0.00017439	0.349298
SIK3	Q9Y2K2	0.000786458	0.000179044	0.0031116
FBXO28	Q9NVF7	0.000237351	0.00018033	0.0431722
HS6ST2	Q96MM7	0.00018074	0.000606042	0.518687
PKMYT1	Q99640	0.0813542	0.000181213	0.026857
SERPINF1	P36955	0.000419922	0.00018526	0.0657546
CDK5RAP1	Q96SZ6	0.000190089	0.0033093	0.00793916
TFAP2C	Q92754	0.000565548	0.000190806	0.000190806
PCIF1	Q9H4Z3	0.000191375	0.000191375	0.137239
WDHD1	O75717	0.00144719	0.000191465	0.0791347
TNS4	Q8IZW8	0.000193975	0.000193975	0.00107957
NOPCHAP1	Q8N5I9	0.000768043	0.000196056	0.0022377
RNF10	Q8N5U6	0.000198042	0.0284525	0.000198042
RAD51C	O43502	0.000198171	0.000198171	0.194029
GNL3L	Q9NVN8	0.00550421	0.000199338	0.157847
FAM83E	Q2M2I3	0.000200758	0.000646473	0.0028485
CIP2A	Q8TCG1	0.000348485	0.000204541	0.00338312
SLC6A8	P48029	0.593708	0.000205803	0.593708
FBXL20	Q96IG2	0.00127112	0.0002071	0.0102632
DNAJA1	P31689	0.0210287	0.000207207	0.643995
DHX37	Q8IY37	0.000787912	0.000207704	0.720279
DPP4	P27487	0.478765	0.000208293	0.768464
MRPL27	Q9P0M9	0.0841013	0.000208983	0.000896885
TUFT1	Q9NNX1	0.00483956	0.000210086	0.748101
CLCN7	P51798	0.000210389	0.229962	0.175695
HMMR	O75330	0.000212498	0.00203789	0.000442277
VKORC1	Q9BQB6	0.000212771	0.480217	0.480217
CDC25B	P30305	0.000805457	0.000216055	0.00764381
MGLL	Q99685	0.000217866	0.000762646	0.270681
FOXM1	Q08050	0.000481073	0.000218794	0.000960041
ZNF124	Q15973	0.000559621	0.000220054	0.00381448
YTHDF2	Q9Y5A9	0.00411506	0.000221013	0.0199151
MXI1	P50539	0.313627	0.0002213	0.251343
OAT	P04181	0.00327704	0.000223322	0.000223322
DTX3L	Q8TDB6	0.0109209	0.000227129	0.287188
CCAR2	Q8N163	0.00566894	0.197388	0.000227964
ACY1	Q03154	0.000281191	0.000229213	0.00837485
HLCS	P50747	0.00338407	0.000229589	0.476425
STIM2	Q9P246	0.0089029	0.000230201	0.178172
TGFA	P01135	0.00175744	0.000230319	0.0319919
CMAS	Q8NFW8	0.000290636	0.00023058	0.802067
PSMC3IP	Q9P2W1	0.0356873	0.000230971	0.441821
SLC11A2	P49281	0.0877311	0.000232647	0.0444107
DPYS	Q14117	0.000235059	0.000688842	0.00238425
TSPAN9	O75954	0.00023506	0.065132	0.000343129
FTL	P02792	0.000240434	0.000699588	0.000240434
AURKB	Q96GD4	0.000645914	0.000241406	0.00235758
ABHD14A	Q9BUJ0	0.00170028	0.0397166	0.000242903
DNAJC15	Q9Y5T4	0.00141801	0.000244197	0.601263
NOSIP	Q9Y314	0.00508667	0.000244915	0.643748
MMADHC	Q9H3L0	0.000248538	0.117711	0.00973188
GAN	Q9H2C0	0.00025123	0.00105736	0.00105736
PROM2	Q8N271	0.00727731	0.000251839	0.151993
TADA2A	O75478	0.00164883	0.000252316	0.0236277
WDR45B	Q5MNZ6	0.157725	0.000253444	0.101701
SPTBN1	Q01082	0.00056018	0.000254681	0.965709
FPGS	Q05932	0.000644719	0.000257874	0.0612621
TEDC2	Q7L2K0	0.0478107	0.000257954	0.168569
PRELID3B	Q9Y3B1	0.959398	0.000259938	0.959398
TRIM4	Q9C037	0.000260354	0.147864	0.00671633
BRCA2	P51587	0.00126163	0.000260408	0.000433301
TBC1D4	O60343	0.314438	0.000261691	0.314438
GALNT12	Q8IXK2	0.220317	0.000262042	0.0557481
NRCAM	Q92823	0.000262978	0.000262978	0.0313453
HEPH	Q9BQS7	0.0531026	0.00026318	0.944728
SKA3	Q8IX90	0.000310783	0.000264193	0.00243367
IRGQ	Q8WZA9	0.00143729	0.000265414	0.243692
ECM1	Q16610	0.00284291	0.000265876	0.244696
KIDINS220	Q9ULH0	0.00899435	0.000267475	0.00744203
ARID2	Q68CP9	0.000892091	0.000268834	0.805351
SEMA5A	Q13591	0.000269704	0.00226922	0.00226922
DUSP22	Q9NRW4	0.000271069	0.000505443	0.000951532
LMTK2	Q8IWU2	0.000273689	0.000504596	0.141366
RPL7L1	Q6DKI1	0.000801188	0.000274007	0.0322713
CORO2A	Q92828	0.00741878	0.00027489	0.63897
ARFGEF3	Q5TH69	0.222317	0.000276046	0.993388
PDIA5	Q14554	0.00332457	0.000278536	0.00612624
MTMR8	Q96EF0	0.000279463	0.000279463	0.000684654
SPATA20	Q8TB22	0.020528	0.000280579	0.203324
NCKIPSD	Q9NZQ3	0.954353	0.000281742	0.543409
PLOD1	Q02809	0.911664	0.000283373	0.911664
RAP1GAP	P47736	0.00657693	0.000287286	0.808282
SMYD4	Q8IYR2	0.000288351	0.000288351	0.0131811
SIRT1	Q96EB6	0.00551376	0.000288676	0.503494
ZBTB9	Q96C00	0.000289471	0.00107911	0.00857124
S100P	P25815	0.000289704	0.000289704	0.187245
RAD51AP1	Q96B01	0.00176731	0.000290091	0.00362401
NOA1	Q8NC60	0.134313	0.000290676	0.0144436
RBL2	Q08999	0.000290783	0.000564811	0.112148
BAZ1B	Q9UIG0	0.0002915	0.000337237	0.000337237
LRR1	Q96L50	0.000296466	0.000296466	0.00200414
YME1L1	Q96TA2	0.00132104	0.000296697	0.723475
LTV1	Q96GA3	0.0184076	0.000299029	0.405472
AOC1	P19801	0.220539	0.000302673	0.185953
CAMK1D	Q8IU85	0.187537	0.000303452	0.0546886
HSP90AB1	P08238	0.00840983	0.000304579	0.0564136
GCNT3	O95395	0.00422624	0.000305307	0.0190506
NEO1	Q92859	0.00292574	0.000307905	0.000840856
DCN	P07585	0.189657	0.000309767	0.772071
LHPP	Q9H008	0.00031033	0.00446383	0.827909
TRADD	Q15628	0.00465375	0.000312888	0.103608
CSDE1	O75534	0.00446294	0.000314369	0.201926
TOX4	O94842	0.000314754	0.191306	0.431996
DUSP3	P51452	0.217686	0.000316201	0.00386757
HOXA13	P31271	0.000317934	0.000317934	0.383297
THUMPD3	Q9BV44	0.000318125	0.00380856	0.401614
ATG2A	Q2TAZ0	0.00593963	0.000318376	0.199464
CNNM4	Q6P4Q7	0.000531689	0.000318633	0.00415548
HK2	P52789	0.399314	0.000321468	0.568362
ACD	Q96AP0	0.0332164	0.000322072	0.149889
COQ10B	Q9H8M1	0.000325658	0.00613352	0.019656
BRIP1	Q9BX63	0.000328166	0.00120059	0.000696789
OXSR1	O95747	0.0993743	0.000328233	0.748778
GLCE	O94923	0.00213645	0.000328837	0.10045
RAB4B	P61018	0.00156779	0.000330485	0.238888
ASAP2	O43150	0.00128186	0.000330624	0.00128186
PCK2	Q16822	0.000618576	0.000330772	0.0790702
PLCE1	Q9P212	0.000332189	0.924289	0.144687
TRAF3IP2	O43734	0.000332539	0.000332539	0.269397
FSCN1	Q16658	0.00584786	0.000333498	0.0504236
EFNA1	P20827	0.000363646	0.000337831	0.0194696
PRR11	Q96HE9	0.000338472	0.000338472	0.00830491
ACAD10	Q6JQN1	0.0629569	0.000340815	0.290638
ABCB6	Q9NP58	0.0424174	0.000342686	0.0900074
EML2	O95834	0.000342765	0.000342765	0.319082
STN1	Q9H668	0.00104409	0.000344227	0.0254791
CALB1	P05937	0.00572368	0.000344593	0.553937
DMXL2	Q8TDJ6	0.000345418	0.581944	0.0336519
MCRS1	Q96EZ8	0.002865	0.000346933	0.564587
SMYD2	Q9NRG4	0.000348265	0.514789	0.0106472
NSF	P46459	0.0471259	0.000348966	0.0471259
ZNF277	Q9NRM2	0.000700386	0.000350111	0.644084
ANXA2	P07355	0.000901578	0.000351768	0.0548275
GPX1	P07203	0.000353878	0.000353878	0.273036
METTL17	Q9H7H0	0.221168	0.000354426	0.221168
BCKDHA	P12694	0.0304624	0.000355963	0.746107
NUF2	Q9BZD4	0.000454051	0.0003561	0.000600208
VTN	P04004	0.000920785	0.000356651	0.646362
MCCC2	Q9HCC0	0.480627	0.000648896	0.000359181
GPA33	Q99795	0.00453157	0.000359914	0.00453157
CIT	O14578	0.0018514	0.000361655	0.0018514
SUCO	Q9UBS9	0.000878034	0.000362163	0.00186884
GRHL3	Q8TE85	0.214065	0.000362479	0.74192
PARP12	Q9H0J9	0.000364477	0.000364477	0.0042158
RPUSD4	Q96CM3	0.202827	0.000366005	0.202827
ARHGAP27	Q6ZUM4	0.000366014	0.00354502	0.18241
ZMYM3	Q14202	0.000369474	0.078483	0.0347945
THAP4	Q8WY91	0.00216904	0.00037039	0.224738
SLX4	Q8IY92	0.000371422	0.000371422	0.0121761
YBEY	P58557	0.0790423	0.00037217	0.972168
RIOK1	Q9BRS2	0.00133638	0.00037325	0.594735
PHF1	O43189	0.000375561	0.0954849	0.0233192
CIZ1	Q9ULV3	0.00209396	0.000376438	0.0511841
CDC6	Q99741	0.00391001	0.000377328	0.0118617
MYO7B	Q6PIF6	0.000377789	0.000539046	0.427887
ACAA2	P42765	0.0225488	0.000379096	0.0225488
XPNPEP1	Q9NQW7	0.0143946	0.000383106	0.189559
TACC3	Q9Y6A5	0.000866698	0.000385901	0.000866698
SEPTIN10	Q9P0V9	0.110122	0.000389302	0.865487
SGSH	P51688	0.130723	0.000390664	0.130723
LGALS1	P09382	0.150969	0.000391288	0.914468
HDLBP	Q00341	0.00970898	0.00835319	0.000395426
AEBP2	Q6ZN18	0.000985439	0.000400151	0.0278473
TCHP	Q9BT92	0.08972	0.000405258	0.00777976
SAMD4B	Q5PRF9	0.000405762	0.0052677	0.0259341
KLHL11	Q9NVR0	0.00268131	0.000408932	0.00268131
ULK1	O75385	0.58968	0.000409531	0.58968
ZNF654	Q8IZM8	0.922643	0.000413568	0.89376
PTPN23	Q9H3S7	0.000414473	0.000414473	0.0534516
RPUSD2	Q8IZ73	0.174574	0.000416221	0.127216
RXRB	P28702	0.126299	0.000416787	0.00220543
ZNF799	Q96GE5	0.000418569	0.000418569	0.681156
LGALS3	P17931	0.77508	0.000424094	0.564808
RABAC1	Q9UI14	0.86223	0.00118854	0.000424687
TMED10	P49755	0.00146482	0.000426341	0.0511175
TRAPPC12	Q8WVT3	0.00189231	0.341497	0.000427674
NDC80	O14777	0.000446335	0.000429256	0.000446335
ZWILCH	Q9H900	0.000716525	0.000429681	0.000716525
THAP11	Q96EK4	0.000879709	0.000430563	0.0196437
UTP18	Q9Y5J1	0.0158987	0.000434727	0.474773
ACOT13	Q9NPJ3	0.0532912	0.000436805	0.184756
DDX27	Q96GQ7	0.0221061	0.000437854	0.092136
CKAP2L	Q8IYA6	0.00043902	0.00956882	0.00956882
HECA	Q9UBI9	0.000439142	0.00341038	0.0443191
RIOK3	O14730	0.00395627	0.000440252	0.00343781
POLE	Q07864	0.000441054	0.000648931	0.00160787
ILVBL	A1L0T0	0.72215	0.000442984	0.72215
SCEL	O95171	0.000443031	0.000474017	0.0574516
LRRC1	Q9BTT6	0.000443586	0.000513128	0.00706816
SPDL1	Q96EA4	0.000450777	0.000450777	0.0054008
TEP1	Q99973	0.000452692	0.0017855	0.0943324
TMCC1	O94876	0.00198859	0.00045577	0.031464
SCNM1	Q9BWG6	0.041651	0.000456615	0.841656
TRAM1	Q15629	0.00131546	0.000457253	0.0718109
PTER	Q96BW5	0.000662697	0.00045782	0.004714
EPB41L1	Q9H4G0	0.0129973	0.000458842	0.804268
CYREN	Q9BWK5	0.000511581	0.000459176	0.0012709
LYSMD2	Q8IV50	0.070755	0.00046429	0.616499
USP28	Q96RU2	0.514677	0.000464949	0.000706644
ZFC3H1	O60293	0.000466221	0.977994	0.466455
ACOX1	Q15067	0.617876	0.000467062	0.872409
TEDC1	Q86SX3	0.0420859	0.000467133	0.137946
BAG2	O95816	0.0118292	0.000469189	0.0731834
DUSP9	Q99956	0.0499067	0.000469822	0.00217258
NUFIP1	Q9UHK0	0.00126341	0.000470269	0.178736
PSPH	P78330	0.00140624	0.00047405	0.0605694
EZH2	Q15910	0.000749575	0.00047435	0.00536065
CENPE	Q02224	0.00144181	0.000477756	0.00144181
ASL	P04424	0.000593149	0.000481237	0.555312
CENPF	P49454	0.000481879	0.000481879	0.000856431
FA2H	Q7L5A8	0.0230155	0.000482668	0.0230155
DDX24	Q9GZR7	0.000483902	0.0035725	0.395306
TRIP10	Q15642	0.000484107	0.0359333	0.504881
DNM2	P50570	0.00333146	0.000484943	0.470805
MTSS2	Q765P7	0.000485437	0.194336	0.194336
POLD2	P49005	0.000543808	0.000488109	0.141239
TOR1B	O14657	0.000488322	0.0239035	0.239803
MYO18A	Q92614	0.000492424	0.0469749	0.144073
COL3A1	P02461	0.00229389	0.000493765	0.742192
PRODH	O43272	0.0258865	0.000495046	0.0702762
MATN2	O00339	0.000696439	0.000500837	0.194054
SMTN	P53814	0.0123887	0.000501811	0.981773
BCL10	O95999	0.00875813	0.000502598	0.636481
IGSF3	O75054	0.00201433	0.000510215	0.00390974
AMPD2	Q01433	0.000512594	0.237144	0.00696916
CDK6	Q00534	0.00168062	0.000515626	0.997497
MSLN	Q13421	0.000517459	0.0014866	0.955947
TMED9	Q9BVK6	0.00127409	0.000523371	0.568812
MPI	P34949	0.777159	0.000523803	0.777159
UCK1	Q9HA47	0.0220237	0.000524317	0.118286
PHLDA2	Q53GA4	0.000533981	0.976449	0.0511402
SUGT1	Q9Y2Z0	0.0208984	0.000535282	0.0326674
ADI1	Q9BV57	0.000535713	0.00103755	0.0348302
SHKBP1	Q8TBC3	0.00102468	0.000537887	0.286601
PPL	O60437	0.000541414	0.000541414	0.0437884
SERPINB8	P50452	0.00733671	0.0005417	0.673985
DLGAP4	Q9Y2H0	0.000542205	0.00202383	0.0099795
BUD23	O43709	0.00176757	0.000543071	0.418718
ABCA2	Q9BZC7	0.000675808	0.000543304	0.190886
PLEKHA1	Q9HB21	0.000547266	0.000828049	0.00223632
CALB2	P22676	0.00054766	0.00222402	0.330023
SPAST	Q9UBP0	0.921616	0.000550311	0.0857594
RIPOR1	Q6ZS17	0.0835154	0.000550566	0.000849064
ETS2	P15036	0.00204232	0.000555313	0.00204232
ECI2	O75521	0.00505286	0.000555352	0.140778
DHX16	O60231	0.00391237	0.000557316	0.289039
RAB9A	P51151	0.00055754	0.00055754	0.338077
UBXN8	O00124	0.00799624	0.000559222	0.19858
COQ8A	Q8NI60	0.000559619	0.2307	0.327631
SEC14L2	O76054	0.000559835	0.000559835	0.0118282
DPCD	Q9BVM2	0.169571	0.00056458	0.888511
GAA	P10253	0.0124751	0.000564679	0.148063
GPC4	O75487	0.000564777	0.000814137	0.647253
CHAF1B	Q13112	0.000565732	0.000565732	0.011124
SH3GLB2	Q9NR46	0.000565777	0.103664	0.103664
RAD18	Q9NS91	0.0030865	0.000569306	0.0158729
ITIH4	Q14624	0.00120466	0.000571469	0.855829
G3BP1	Q13283	0.0147674	0.000574249	0.0726428
FBXO2	Q9UK22	0.000577906	0.598205	0.0277219
STX4	Q12846	0.000579956	0.0120356	0.159011
APOL2	Q9BQE5	0.00254398	0.000581538	0.00123808
DLGAP5	Q15398	0.00288019	0.000586059	0.0351412
RNF138	Q8WVD3	0.00058638	0.00058638	0.00274865
MYOF	Q9NZM1	0.00280697	0.000589795	0.0626329
CLEC11A	Q9Y240	0.00104323	0.000592779	0.0622612
PDXP	Q96GD0	0.000894624	0.00059301	0.000894624
ZNF770	Q6IQ21	0.000600192	0.0424698	0.0184741
MRPL43	Q8N983	0.328497	0.000603628	0.00288244
RUNX3	Q13761	0.0103166	0.000607376	0.0114653
BOP1	Q14137	0.037934	0.000609219	0.037934
SIVA1	O15304	0.00110614	0.000610138	0.294865
CBR4	Q8N4T8	0.00478174	0.000610412	0.825215
PCNA	P12004	0.00184491	0.000610623	0.266081
ATG3	Q9NT62	0.0084911	0.000610643	0.00930757
NPC1	O15118	0.00553953	0.000612656	0.0207534
KIFC3	Q9BVG8	0.000612913	0.639816	0.639816
ACOT9	Q9Y305	0.000614958	0.000614958	0.127619
BCOR	Q6W2J9	0.000615161	0.0907798	0.0231301
GOLPH3L	Q9H4A5	0.0056904	0.000616663	0.912776
MICB	Q29980	0.522578	0.000617281	0.176933
AFMID	Q63HM1	0.000617359	0.00111233	0.00286789
TONSL	Q96HA7	0.0083403	0.000618566	0.0422228
EPS15	P42566	0.000619475	0.00975146	0.285249
CLDN3	O15551	0.00383992	0.000628623	0.297456
DPYSL3	Q14195	0.000628626	0.000628626	0.0234418
CDK5RAP2	Q96SN8	0.000629872	0.000629872	0.00373099
PLEKHM1	Q9Y4G2	0.000644828	0.000630679	0.0230053
FOXA1	P55317	0.0142387	0.000632486	0.813701
OPA1	O60313	0.0006328	0.00343174	0.691373
SEC22B	O75396	0.00063333	0.00063333	0.0199581
ZNF292	O60281	0.607129	0.000633861	0.979114
CRYL1	Q9Y2S2	0.000638235	0.000638235	0.545071
SPOUT1	Q5T280	0.0080646	0.000638613	0.00096362
CANX	P27824	0.0279255	0.00063862	0.00113157
AMMECR1	Q9Y4X0	0.000643712	0.000908381	0.36928
SPTAN1	Q13813	0.000644367	0.000644367	0.39253
EHMT2	Q96KQ7	0.00131008	0.000645642	0.0859307
STIL	Q15468	0.000997553	0.000647126	0.00910167
ITIH1	P19827	0.00152927	0.000648176	0.0220407
NRXN3	Q9HDB5	0.00110752	0.000651234	0.0681934
MTRR	Q9UBK8	0.000651891	0.000651891	0.00138157
GAS2L1	Q99501	0.0226825	0.000652992	0.610763
ZNF428	Q96B54	0.000653041	0.00179345	0.0181418
GADD45GIP1	Q8TAE8	0.0743807	0.000662443	0.175539
ITGA3	P26006	0.00218635	0.00066266	0.0611519
COL6A1	P12109	0.00166167	0.000662862	0.00166167
RIOK2	Q9BVS4	0.0774517	0.000664035	0.517909
FHL1	Q13642	0.000665165	0.000923168	0.152555
PLEKHG6	Q3KR16	0.000665316	0.00697666	0.0694705
ARID5B	Q14865	0.00320117	0.000665774	0.0182966
TACSTD2	P09758	0.000668778	0.000668778	0.00249029
PGAM5	Q96HS1	0.000669494	0.108439	0.638941
CTSS	P25774	0.686193	0.000671694	0.626527
SGK2	Q9HBY8	0.000676668	0.189825	0.0518285
API5	Q9BZZ5	0.000758651	0.000677635	0.535186
RUNX1	Q01196	0.0527065	0.000680444	0.451588
TNFRSF10D	Q9UBN6	0.000682594	0.000682594	0.846022
COL1A1	P02452	0.000683677	0.000683677	0.147157
DLL3	Q9NYJ7	0.00936971	0.000685392	0.000685392
FBLN1	P23142	0.00397645	0.000685729	0.864201
KLHL36	Q8N4N3	0.000688108	0.00117652	0.340521
F3	P13726	0.00069003	0.00094687	0.0734694
MAGED1	Q9Y5V3	0.00069088	0.0507183	0.00656121
FEM1B	Q9UK73	0.00225573	0.00069188	0.00979494
KIF4A	O95239	0.000694428	0.000694428	0.0264465
USP19	O94966	0.116297	0.000699224	0.0652868
PDZD11	Q5EBL8	0.0187641	0.000699788	0.113984
ACBD3	Q9H3P7	0.000705614	0.000705614	0.0150257
ZNF106	Q9H2Y7	0.157348	0.000705652	0.223437
ANGPTL4	Q9BY76	0.143624	0.000710465	0.840316
FER	P16591	0.0072604	0.000712205	0.0297094
ERLEC1	Q96DZ1	0.000713465	0.00306913	0.00567536
SLC22A18	Q96BI1	0.00376144	0.000713701	0.51004
SEC24D	O94855	0.000714758	0.000714758	0.000714758
KRT17	Q04695	0.000717085	0.00159567	0.0669505
DTL	Q9NZJ0	0.00359291	0.000717595	0.00359291
CYP4F11	Q9HBI6	0.000719987	0.000719987	0.336654
ACOX3	O15254	0.47249	0.000722472	0.0868791
ATL2	Q8NHH9	0.141996	0.000722559	0.0283345
MUTYH	Q9UIF7	0.000728275	0.614922	0.614922
OSBP2	Q969R2	0.000729673	0.000729673	0.0232207
STAU2	Q9NUL3	0.00105207	0.000732671	0.320202
ZNF576	Q9H609	0.00386643	0.000734151	0.116302
GDF15	Q99988	0.000735667	0.000735667	0.00675705
CDC25C	P30307	0.00603489	0.00603489	0.000735729
SUCLG2	Q96I99	0.000738162	0.000738162	0.436096
ARB2A	Q8WUF8	0.350917	0.000739331	0.0371327
HSPA1L	P34931	0.000740425	0.0376547	0.00841245
TNRC6A	Q8NDV7	0.423057	0.000740865	0.622859
ATAD3B	Q5T9A4	0.000741574	0.038424	0.038424
WFS1	O76024	0.000741656	0.00386083	0.142933
MAP2K1	Q02750	0.0101722	0.000742035	0.542401
SFXN1	Q9H9B4	0.0369081	0.000743116	0.00931542
RPGRIP1L	Q68CZ1	0.000744212	0.000744212	0.0046903
MCM4	P33991	0.000745511	0.00111216	0.0190434
MGAT1	P26572	0.000747438	0.00358712	0.0167854
HYLS1	Q96M11	0.00252019	0.000747853	0.116403
MTMR4	Q9NYA4	0.000988494	0.00074989	0.725601
GINS4	Q9BRT9	0.0133975	0.000751457	0.0133975
PCDH1	Q08174	0.000752598	0.00714644	0.208204
CHPF	Q8IZ52	0.00075469	0.00428733	0.283471
CLNS1A	P54105	0.0144757	0.000754735	0.266624
BHLHE40	O14503	0.459777	0.000762599	0.911282
MACF1.1	Q9UPN3	0.000763559	0.000892799	0.056828
PPIP5K1	Q6PFW1	0.00684044	0.00076587	0.118035
SRPK1	Q96SB4	0.0904937	0.000769265	0.240647
SUZ12	Q15022	0.00257238	0.000771698	0.00627331
MCM7	P33993	0.000775106	0.00140848	0.0300283
RBM3	P98179	0.000775121	0.000775121	0.118004
USP3	Q9Y6I4	0.0010557	0.000783677	0.679643
MBOAT7	Q96N66	0.00489145	0.000788575	0.888044
FHDC1	Q9C0D6	0.465363	0.000790743	0.508796
RB1CC1	Q8TDY2	0.0483751	0.000791784	0.0186879
PDIA6	Q15084	0.00408025	0.000792813	0.00240915
KNSTRN	Q9Y448	0.00202287	0.000797226	0.00700539
SELENOS	Q9BQE4	0.000801564	0.00102916	0.00637169
OAF	Q86UD1	0.000801625	0.204586	0.000880727
NSD2	O96028	0.00937975	0.000807573	0.0231681
PANK3	Q9H999	0.0172016	0.000809212	0.632808
NEK4	P51957	0.000813508	0.0364346	0.00878581
GMNN	O75496	0.0162612	0.000825832	0.000825832
HMGCL	P35914	0.520059	0.00082656	0.31709
EZR	P15311	0.00106439	0.000827189	0.00873488
GTSE1	Q9NYZ3	0.00103408	0.000827476	0.122317
TMEM63B	Q5T3F8	0.00216494	0.000830438	0.0521327
OSBPL5	Q9H0X9	0.0136946	0.000832428	0.00497962
CPT1A	P50416	0.63034	0.000837695	0.194372
PICALM	Q13492	0.000838501	0.000838501	0.541228
POLR1E	Q9GZS1	0.0156355	0.00083882	0.343859
OGFR	Q9NZT2	0.000842796	0.00522758	0.268786
KDM4C	Q9H3R0	0.3112	0.000843869	0.38929
POLE3	Q9NRF9	0.0401212	0.000847105	0.935261
TAPBP	O15533	0.0263932	0.0263932	0.000851728
SMC4	Q9NTJ3	0.00694796	0.000852965	0.00656102
ADSS2	P30520	0.00291871	0.000853144	0.0491699
FN1	P02751	0.0535219	0.000853827	0.821892
BAG1	Q99933	0.000855641	0.0609613	0.762165
PLCXD1	Q9NUJ7	0.000859591	0.169387	0.00793281
DNLZ	Q5SXM8	0.000863401	0.00170019	0.00174806
BARD1	Q99728	0.00086483	0.00169368	0.00086483
NAXD	Q8IW45	0.00187726	0.000871228	0.295279
CREB3	O43889	0.937562	0.0286616	0.000875444
POP1	Q99575	0.0840978	0.000876901	0.0840978
MPZL2	O60487	0.00780815	0.000878533	0.198741
KNL1	Q8NG31	0.00201762	0.000887235	0.0111445
DERA	Q9Y315	0.468753	0.00089123	0.885291
VIL1	P09327	0.000892746	0.0131489	0.163672
F5	P12259	0.00277353	0.000892948	0.143562
COPZ1	P61923	0.00327287	0.000893184	0.0752817
MAPRE3	Q9UPY8	0.00089355	0.0118998	0.038695
RIF1	Q5UIP0	0.00143334	0.000896943	0.0031971
NRAS	P01111	0.000897696	0.000897696	0.0763906
NKD1	Q969G9	0.00382271	0.000898821	0.313242
NELL2	Q99435	0.000899797	0.0290662	0.844831
STXBP2	Q15833	0.0121142	0.000900667	0.215029
SDC4	P31431	0.000902911	0.00385485	0.000902911
PAXIP1	Q6ZW49	0.0209313	0.000915814	0.00956031
HAUS8	Q9BT25	0.00091837	0.00091837	0.0447373
CDK1	P06493	0.000920917	0.00329164	0.00329164
CLK3	P49761	0.00659923	0.000923256	0.0768982
TNFAIP3	P21580	0.00245206	0.000924859	0.000924859
NAP1L1	P55209	0.00747346	0.000929024	0.0868491
VRK2	Q86Y07	0.000935283	0.0417359	0.366641
TSPAN3	O60637	0.000936743	0.927439	0.0571626
DGLUCY	Q7Z3D6	0.000939519	0.000939519	0.0451456
GOLGB1	Q14789	0.000940662	0.159536	0.15622
CTSL	P07711	0.000944453	0.00115695	0.0332672
NDUFS8	O00217	0.414457	0.00094706	0.0730217
RITA1	Q96K30	0.00298683	0.000948461	0.232409
NFIL3	Q16649	0.229365	0.000949427	0.460003
FMR1	Q06787	0.0150617	0.0323138	0.000951466
TTPA	P49638	0.859651	0.00095564	0.859651
CRAT	P43155	0.000966242	0.0013201	0.0138085
GNL3	Q9BVP2	0.0010071	0.000966502	0.96891
KRAS	P01116	0.000968047	0.000968047	0.419431
MMACHC	Q9Y4U1	0.00824011	0.000968386	0.0384521
GALNT1	Q10472	0.000971902	0.000971902	0.0759173
NUSAP1	Q9BXS6	0.000975496	0.00215114	0.0252028
ACSL1	P33121	0.00242838	0.000977532	0.0131864
ZFYVE1	Q9HBF4	0.271634	0.000983377	0.737457
GNE	Q9Y223	0.00828604	0.000984484	0.126698
CERS2	Q96G23	0.0179192	0.000984571	0.0327968
MIS18A	Q9NYP9	0.000987766	0.000987766	0.00379262
PYROXD1	Q8WU10	0.38121	0.000992139	0.995858
NDUFV1	P49821	0.0220901	0.000994256	0.395906
RPS6KB2	Q9UBS0	0.00102714	0.00099733	0.781548
CDCP1	Q9H5V8	0.000997373	0.000997373	0.0315373
GPATCH2	Q9NW75	0.0298056	0.000998851	0.0327798
OAS1	P00973	0.241213	0.00100563	0.61573
ARL6IP5	O75915	0.00124196	0.00101256	0.436688
RMDN3	Q96TC7	0.00262909	0.00101836	0.00703966
MCM3	P25205	0.00102091	0.00102091	0.00102091
ZNF451	Q9Y4E5	0.00102167	0.0136498	0.984989
PHLDB3	Q6NSJ2	0.00387039	0.00102767	0.200614
PLEKHA2	Q9HB19	0.214302	0.00102976	0.696296
CREB3L4	Q8TEY5	0.00103071	0.124917	0.79112
HUNK	P57058	0.00135303	0.00103516	0.00913889
PABPC1	P11940	0.138351	0.00105351	0.138351
COTL1	Q14019	0.00105527	0.00105527	0.486171
A2M	P01023	0.0050446	0.00105563	0.10143
PDXK	O00764	0.0362571	0.001057	0.179657
TRIM25	Q14258	0.00105858	0.713503	0.084443
MYO9B	Q13459	0.0010606	0.00692697	0.977392
MSTO1	Q9BUK6	0.00106141	0.00260011	0.196148
DCAF13	Q9NV06	0.00230386	0.00106833	0.650219
TWNK	Q96RR1	0.00132378	0.00107821	0.692324
TRUB1	Q8WWH5	0.00108316	0.00126805	0.121989
GLYCTK	Q8IVS8	0.0010844	0.124969	0.941913
CHTF18	Q8WVB6	0.183197	0.00108562	0.0693133
WNK2	Q9Y3S1	0.0523954	0.00108755	0.598661
DCAKD	Q8WVC6	0.00109049	0.370535	0.370535
KHNYN	O15037	0.0222187	0.00109182	0.0398776
NDOR1	Q9UHB4	0.0338276	0.00109194	0.311765
PCSK9	Q8NBP7	0.417802	0.00109377	0.417802
GAMT	Q14353	0.00943725	0.103522	0.00109489
KANK1	Q14678	0.0764907	0.00109767	0.124394
AGPAT2	O15120	0.0193821	0.00110426	0.0318624
GDAP1	Q8TB36	0.0729155	0.00110773	0.762093
ATF6	P18850	0.00111567	0.00111567	0.653463
FAM50A	Q14320	0.563463	0.00111757	0.351464
CAPRIN1	Q14444	0.0221725	0.00112302	0.053652
MYO1E	Q12965	0.0750164	0.00112592	0.406211
ACYP2	P14621	0.00112823	0.00117291	0.904391
ICE1	Q9Y2F5	0.00367722	0.00113039	0.19364
LGALS4	P56470	0.00370448	0.00114282	0.734897
METAP1D	Q6UB28	0.300124	0.00114369	0.0299103
PC	P11498	0.168534	0.243575	0.00114465
BIRC2	Q13490	0.0277065	0.00115055	0.0490302
KLK10	O43240	0.00115164	0.00675861	0.00152158
NT5C	Q8TCD5	0.00716923	0.00115586	0.0165817
UBR7	Q8N806	0.0192434	0.00115602	0.0749849
FGFBP1	Q14512	0.00162238	0.00115765	0.15514
RAD54B	Q9Y620	0.00115806	0.00115806	0.00130408
MON1A	Q86VX9	0.580046	0.00116078	0.993207
TENT2	Q6PIY7	0.0782505	0.00116447	0.412313
HOOK1	Q9UJC3	0.469008	0.00116774	0.00947264
KRT86	O43790	0.00116865	0.00116865	0.643633
CWC25	Q9NXE8	0.0217893	0.0011689	0.376829
AKAP10	O43572	0.00117031	0.0181981	0.0387212
HPDL	Q96IR7	0.0260119	0.00636518	0.00118194
XRN1	Q8IZH2	0.00118285	0.00943381	0.0268118
PGM1	P36871	0.812427	0.00119343	0.260537
PITX2	Q99697	0.00119352	0.00199847	0.416823
RRN3	Q9NYV6	0.029268	0.00119445	0.47411
SMG8	Q8ND04	0.00119954	0.0476036	0.104966
PNPLA8	Q9NP80	0.0112691	0.00120588	0.0841358
TRMO	Q9BU70	0.00121	0.00121	0.0169067
GPATCH4	Q5T3I0	0.20572	0.00121208	0.988559
GYG1	P46976	0.960236	0.00121386	0.745094
HEATR3	Q7Z4Q2	0.00333672	0.00121592	0.00271464
CBFA2T2	O43439	0.00121824	0.321864	0.189431
SIPA1L1	O43166	0.00121953	0.00121953	0.0622897
ARL8A	Q96BM9	0.00128368	0.0012274	0.214971
F11R	Q9Y624	0.0134043	0.00123067	0.0252295
TMBIM6	P55061	0.0239232	0.00123227	0.857235
WDR76	Q9H967	0.00123418	0.00123418	0.00123418
TUT7	Q5VYS8	0.00123533	0.159039	0.14562
DENND4C	Q5VZ89	0.741044	0.00123637	0.741044
BUB1B	O60566	0.0148645	0.00124349	0.00124349
TMEM250	H0YL14	0.00124445	0.00124445	0.248737
TESC	Q96BS2	0.0451508	0.0012476	0.993542
ATF6B	Q99941	0.0721456	0.00125309	0.0240669
METAP2	P50579	0.349831	0.00125604	0.0338052
ZBTB24	O43167	0.00708658	0.00125934	0.0249056
TNFSF9	P41273	0.00259373	0.00126402	0.567053
TMX2	Q9Y320	0.00262127	0.00127108	0.0416582
DUS2	Q9NX74	0.00127223	0.00127223	0.00127223
LARP4	Q71RC2	0.0147409	0.00127679	0.732559
CCDC22	O60826	0.0177797	0.0012851	0.1803
PYGB	P11216	0.00519604	0.00129296	0.39469
PBK	Q96KB5	0.0012961	0.0012961	0.0229173
FMNL3	Q8IVF7	0.00416081	0.00130064	0.00178557
ARAF	P10398	0.092873	0.00130374	0.0502473
PARD6B	Q9BYG5	0.00131089	0.0276275	0.00493438
TIAL1	Q01085	0.00131823	0.00507315	0.0139458
CCDC117	Q8IWD4	0.0573555	0.00131894	0.528424
CEP120	Q8N960	0.00131993	0.00131993	0.401531
CEP55	Q53EZ4	0.0809691	0.00132165	0.00132165
FOXRED2	Q8IWF2	0.00132279	0.00132279	0.0185292
HAAO	P46952	0.379006	0.00132343	0.909774
NNT	Q13423	0.00348861	0.0013283	0.0461895
LY6G6C	O95867	0.00198825	0.00406404	0.00132959
MND1	Q9BWT6	0.0501368	0.00133382	0.0380838
HK1	P19367	0.00928038	0.00133539	0.603338
CCDC85C	A6NKD9	0.0192355	0.00134004	0.719033
FABP1	P07148	0.740028	0.00135734	0.00981016
MINDY1	Q8N5J2	0.231555	0.00135987	0.231555
CCND1	P24385	0.0013884	0.00272361	0.00272361
STYK1	Q6J9G0	0.273035	0.00139667	0.880105
BCL11A	Q9H165	0.00139914	0.00139914	0.0366751
RAB25	P57735	0.0357973	0.00140536	0.356503
RNMT	O43148	0.0565064	0.00140967	0.721959
MRPS23	Q9Y3D9	0.0382009	0.00141551	0.747798
RETREG3	Q86VR2	0.0447304	0.00141615	0.669594
IL2RG	P31785	0.00142751	0.00283709	0.167271
WWOX	Q9NZC7	0.586665	0.00142773	0.139874
EGFR	P00533	0.00142807	0.586471	0.0990214
SARS1	P49591	0.273782	0.00142816	0.595484
PDCD4	Q53EL6	0.00348541	0.00143174	0.00164747
CPD	O75976	0.00144012	0.00412342	0.00144012
TRIM24	O15164	0.0736109	0.493713	0.0014414
MARS2	Q96GW9	0.0597658	0.00144264	0.00353225
B4GALT1	P15291	0.0157922	0.0014447	0.0385004
SDE2	Q6IQ49	0.0226319	0.00144874	0.0665633
ACSF2	Q96CM8	0.0552313	0.00145566	0.961978
PMS1	P54277	0.0719828	0.00146134	0.00218592
CRACR2B	Q8N4Y2	0.00146252	0.0823629	0.0823629
TMEM59	Q9BXS4	0.00672021	0.00146325	0.0103748
AUH	Q13825	0.00484426	0.00146666	0.0735121
TRIM26	Q12899	0.00240339	0.00146995	0.00240339
KRT8	P05787	0.00789117	0.00147713	0.019249
COL2A1	P02458	0.00209035	0.00147817	0.0237683
B4GALT4	O60513	0.0014828	0.124248	0.319727
SURF2	Q15527	0.00148556	0.00148556	0.639482
TSTD2	Q5T7W7	0.00148744	0.0296394	0.00211899
DDX10	Q13206	0.693358	0.00148969	0.0152224
KIF23	Q02241	0.00431599	0.00149527	0.524111
NOSTRIN	Q8IVI9	0.115864	0.00149942	0.115864
CLUH	O75153	0.104282	0.00150592	0.592581
CDCA8	Q53HL2	0.00157084	0.00150628	0.0302319
DERL1	Q9BUN8	0.00436838	0.00150843	0.430209
NUP210	Q8TEM1	0.375982	0.00150872	0.539017
FCGRT	P55899	0.147643	0.00150927	0.0516184
ARHGAP29	Q52LW3	0.00150945	0.00300921	0.0250735
NOP53	Q9NZM5	0.0117573	0.00151072	0.0212636
ZBTB10	Q96DT7	0.00693106	0.00151095	0.00634571
ATP6V0A1	Q93050	0.203199	0.203199	0.00151372
KLF16	Q9BXK1	0.0530333	0.00151834	0.244673
NDUFA10	O95299	0.00152008	0.00232282	0.322423
DECR1	Q16698	0.00152009	0.00152009	0.833459
TAF1C	Q15572	0.104739	0.00152132	0.517556
PRMT7	Q9NVM4	0.029621	0.00152851	0.859569
CTDSPL2	Q05D32	0.00248525	0.00152875	0.00248525
SLBP	Q14493	0.02755	0.00153387	0.0482049
HSPA1A	P0DMV8	0.00154319	0.0274325	0.908221
STK3	Q13188	0.00154476	0.0206245	0.20047
ANXA4	P09525	0.0190444	0.00155402	0.162111
CCDC137	Q6PK04	0.00812128	0.00155645	0.197438
MYO1A	Q9UBC5	0.0015584	0.0222943	0.260569
CLIP2	Q9UDT6	0.00155953	0.94134	0.223131
MKLN1	Q9UL63	0.0560206	0.00156005	0.0560206
SLC7A8	Q9UHI5	0.00156668	0.239526	0.00156668
FAM210A	Q96ND0	0.00456976	0.00156931	0.221887
SMARCC2	Q8TAQ2	0.0393046	0.00157765	0.547921
NCAPH2	Q6IBW4	0.0147697	0.00158251	0.015898
TROAP	Q12815	0.0238443	0.00158269	0.0401291
ARRB1	P49407	0.0063648	0.00158443	0.0195058
ABHD5	Q8WTS1	0.00158668	0.0733812	0.029658
RAB5A	P20339	0.00320421	0.00158683	0.930555
CHAF1A	Q13111	0.00937767	0.00158808	0.243427
POMGNT1	Q8WZA1	0.00160176	0.0126889	0.943729
MPLKIP	Q8TAP9	0.0112437	0.00160273	0.0190046
VPS37A	Q8NEZ2	0.00161164	0.0702797	0.513614
NADK2	Q4G0N4	0.0599448	0.00161838	0.258373
DUSP11	O75319	0.00162227	0.00162227	0.605866
BCL3	P20749	0.00163215	0.00264252	0.0281592
CTR9	Q6PD62	0.00163241	0.446012	0.345959
RBM4B	Q9BQ04	0.00169405	0.00163745	0.171954
TOP3A	Q13472	0.00371649	0.00163846	0.0384263
HDHD3	Q9BSH5	0.0192711	0.0016396	0.237082
ANXA6	P08133	0.00347933	0.00164084	0.0672956
GTPBP8	Q8N3Z3	0.043705	0.00164327	0.043705
KIAA0586	Q9BVV6	0.00539112	0.00164407	0.131771
KRT6B	P04259	0.00164462	0.0198081	0.219263
XPR1	Q9UBH6	0.00974849	0.00164508	0.154067
USP30	Q70CQ3	0.00164564	0.714258	0.714258
SLC17A5	Q9NRA2	0.209909	0.00165207	0.519342
EXOSC8	Q96B26	0.00452878	0.0016557	0.354769
SLC12A4	Q9UP95	0.00165991	0.00254178	0.0190733
SUPT6H	Q7KZ85	0.00166154	0.00166154	0.013831
FBXL6	Q8N531	0.00166498	0.00166498	0.00764385
MTFR2	Q6P444	0.0894861	0.00166859	0.0609194
MOCS3	O95396	0.00166862	0.405319	0.405319
OSGEPL1	Q9H4B0	0.0016708	0.124078	0.0269858
CEP41	Q9BYV8	0.00714056	0.00167781	0.188213
MFSD10	Q14728	0.0150176	0.00168219	0.620763
GARS1	P41250	0.00264658	0.00168325	0.608028
DGCR8	Q8WYQ5	0.00197517	0.00168903	0.197551
SINHCAF	Q9NP50	0.0016916	0.00230638	0.241595
CLCN2	P51788	0.4697	0.00169266	0.440259
MRPS35	P82673	0.619472	0.00169611	0.542882
PLS3	P13797	0.32654	0.00169768	0.708164
CAMKK1	Q8N5S9	0.001698	0.00234544	0.144571
MAML1	Q92585	0.479661	0.00169858	0.45911
INO80C	Q6PI98	0.0413276	0.00169916	0.235662
ESYT1	Q9BSJ8	0.307529	0.00170626	0.0154336
WDR54	Q9H977	0.00810649	0.00170833	0.0417847
BMP2K	Q9NSY1	0.00179414	0.00170879	0.219459
TARS2	Q9BW92	0.193756	0.00171208	0.193756
SKI	P12755	0.239646	0.00171948	0.354313
ZNF579	Q8NAF0	0.00172001	0.483239	0.483239
PTPN12	Q05209	0.00172073	0.00172073	0.884715
MAFG	O15525	0.0017234	0.881088	0.00197718
PYGL	P06737	0.891646	0.00173717	0.982697
PIK3R2	O00459	0.00174139	0.0274979	0.658335
CDK19	Q9BWU1	0.0705368	0.00174632	0.374867
DSP	P15924	0.0476467	0.00174811	0.332072
LPGAT1	Q92604	0.00175048	0.00175048	0.00760914
LRP8	Q14114	0.00175373	0.0925142	0.152502
ANKRD26	Q9UPS8	0.00678017	0.0017591	0.0300052
NIBAN2	Q96TA1	0.0115485	0.00176086	0.268399
KRT4	P19013	0.00176415	0.00383209	0.841686
LAMC2	Q13753	0.0017686	0.00245249	0.00262048
ALDOA	P04075	0.965526	0.00177223	0.965526
ZNF317	Q96PQ6	0.00177564	0.00638816	0.842816
DONSON	Q9NYP3	0.00475535	0.00177886	0.00526779
NAF1	Q96HR8	0.0373962	0.0144551	0.00178189
ANO6	Q4KMQ2	0.0292537	0.00178968	0.291391
FBXO30	Q8TB52	0.00179593	0.00179593	0.180365
FXYD3	Q14802	0.113074	0.00180176	0.113074
HOXC11	O43248	0.556829	0.00180192	0.556829
SBF2	Q86WG5	0.222351	0.00180461	0.949533
TRMT112	Q9UI30	0.00473483	0.00180484	0.409421
NRBP1	Q9UHY1	0.00260722	0.00181704	0.192296
RGL2	O15211	0.00361529	0.00181888	0.107768
UBE2A	P49459	0.0039033	0.00182084	0.686206
PGP	A6NDG6	0.860631	0.00183283	0.0179514
BEND3	Q5T5X7	0.00183425	0.00183425	0.0211398
ELAC2	Q9BQ52	0.00216825	0.00183824	0.0715234
ARHGEF39	Q8N4T4	0.00185197	0.0115599	0.0222631
DNA2	P51530	0.00185653	0.00185653	0.003527
CAMKMT	Q7Z624	0.0123713	0.00185956	0.69408
SLC7A6	Q92536	0.399917	0.00185991	0.889774
FDFT1	P37268	0.00186808	0.00186808	0.294318
TBC1D31	Q96DN5	0.999873	0.00748632	0.00187292
IFT122	Q9HBG6	0.00187803	0.00460546	0.00242916
PGK1	P00558	0.0828367	0.00188216	0.52952
TMEM63A	O94886	0.00189071	0.0037856	0.624345
GPI	P06744	0.662474	0.0019058	0.642328
SH3RF3	Q8TEJ3	0.780629	0.00190907	0.181461
PGM3	O95394	0.0019095	0.0019095	0.00647671
NDFIP1	Q9BT67	0.60385	0.00190996	0.111172
MCM10	Q7L590	0.0178073	0.00191261	0.0312195
TXNDC9	O14530	0.00300177	0.00191341	0.0912837
ADNP	Q9H2P0	0.00191428	0.0114114	0.710042
MRPL47	Q9HD33	0.211273	0.00191482	0.0114032
WDR43	Q15061	0.00404971	0.0019214	0.00404971
RBM5	P52756	0.00207769	0.00192835	0.0203284
LRRC8A	Q8IWT6	0.00223456	0.001934	0.0174598
NEIL2	Q969S2	0.00194142	0.0112499	0.0153735
GNAS	Q5JWF2	0.197717	0.00194477	0.197717
OPLAH	O14841	0.00194721	0.0742755	0.203416
PPFIA3	O75145	0.147224	0.00195091	0.337852
EMC4	Q5J8M3	0.00195289	0.421423	0.832298
COL6A3	P12111	0.0212331	0.00195434	0.663814
ENTPD2	Q9Y5L3	0.368328	0.00195846	0.852225
MICAL1	Q8TDZ2	0.00195909	0.0557324	0.325854
NCBP2	P52298	0.0146949	0.00196136	0.198026
ZNF480	Q8WV37	0.00196727	0.00318631	0.00503486
NFRKB	Q6P4R8	0.00978304	0.00196929	0.299505
CARS1	P49589	0.00197786	0.00197786	0.368818
NLRX1	Q86UT6	0.842721	0.00197864	0.842721
CLIC3	O95833	0.132016	0.00197985	0.396978
LRSAM1	Q6UWE0	0.00198067	0.761461	0.0679207
CETN3	O15182	0.704798	0.523695	0.00198131
RBIS	Q8N0T1	0.142105	0.00198335	0.142105
RECQL4	O94761	0.022553	0.00199044	0.147847
GPD2	P43304	0.0833974	0.00199243	0.261988
SENP6	Q9GZR1	0.0101492	0.00199658	0.407378
PHF19	Q5T6S3	0.0019982	0.111552	0.11883
NOL12	Q9UGY1	0.00219902	0.00199971	0.836863
TNC	P24821	0.00200064	0.00200064	0.267098
SNX4	O95219	0.0020056	0.00735721	0.369753
ALG12	Q9BV10	0.00943226	0.00200609	0.95075
ZNF142	P52746	0.00253763	0.00201394	0.735735
DOCK5	Q9H7D0	0.00201401	0.00339632	0.237187
NDUFS7	O75251	0.0337783	0.00201838	0.363141
FAM169A	Q9Y6X4	0.00202142	0.0701714	0.0347273
SERPINA7	P05543	0.00363113	0.00202176	0.978982
NAPG	Q99747	0.365193	0.00202211	0.365193
ST14	Q9Y5Y6	0.00202701	0.172915	0.046871
PFKL	P17858	0.0568859	0.00203441	0.641527
CTNNB1	P35222	0.0020435	0.452429	0.452429
FOXK2	Q01167	0.309926	0.00204498	0.695093
REN	P00797	0.0073246	0.00205226	0.556828
GSN	P06396	0.0323602	0.00205743	0.626869
TMBIM1	Q969X1	0.0114553	0.00205773	0.0629843
PCMTD1	Q96MG8	0.00206081	0.00481475	0.0781058
ENTR1	Q96C92	0.0858466	0.00206452	0.068165
CCDC97	Q96F63	0.0321808	0.00206559	0.357686
HSPA13	P48723	0.00206666	0.00206666	0.0219875
THBS4	P35443	0.00206896	0.00206896	0.0545836
AKR1C1	Q04828	0.00207426	0.653389	0.653389
OXA1L	Q15070	0.0108886	0.00207563	0.0345687
CHMP1A	Q9HD42	0.00207625	0.00207625	0.0043992
FNDC3B	Q53EP0	0.11919	0.00208213	0.132602
ADH1C	P00326	0.00209029	0.147943	0.510887
ZDHHC13	Q8IUH4	0.818228	0.00210455	0.00431987
GNL2	Q13823	0.00216172	0.002105	0.44468
BRCA1	P38398	0.00249537	0.00219432	0.00211132
MAP2K2	P36507	0.0362756	0.00211181	0.546279
PSME3	P61289	0.0021124	0.0021124	0.93566
HEBP2	Q9Y5Z4	0.00741217	0.00211702	0.256687
NEURL4	Q96JN8	0.398797	0.00211851	0.0676261
NSL1	Q96IY1	0.0047778	0.00212196	0.0254284
CCDC14	Q49A88	0.0230574	0.00212777	0.0488286
OGA	O60502	0.154786	0.00213294	0.448486
CDK5RAP3	Q96JB5	0.667715	0.00213481	0.460378
HSPA6	P17066	0.0021358	0.0799388	0.00750744
CD109	Q6YHK3	0.340867	0.00213668	0.340867
AATF	Q9NY61	0.95506	0.0228471	0.00214447
TUBB2B	Q9BVA1	0.0544817	0.00214471	0.00214471
TAGLN	Q01995	0.00214475	0.00747027	0.187652
LENG1	Q96BZ8	0.208942	0.00214653	0.583712
TMEM164	Q5U3C3	0.0738174	0.00214661	0.135496
C11orf98	E9PRG8	0.0215872	0.00215931	0.877369
GPX3	P22352	0.00292846	0.00216895	0.0886522
ECT2	Q9H8V3	0.00217191	0.0024255	0.0024255
F10	P00742	0.00379513	0.00217333	0.123985
RNASEH2A	O75792	0.00685178	0.00217704	0.96058
REEP4	Q9H6H4	0.571896	0.00218772	0.571896
TNFRSF10B	O14763	0.0021887	0.313482	0.336794
MCF2L	O15068	0.00219081	0.0647532	0.0647532
TM9SF3	Q9HD45	0.0708838	0.0022002	0.879318
PATZ1	Q9HBE1	0.00220044	0.00643698	0.0643943
KCTD14	Q9BQ13	0.897438	0.00220441	0.903989
RSAD1	Q9HA92	0.00220846	0.0592049	0.957145
UPRT	Q96BW1	0.0022233	0.00620508	0.203432
RHBDD1	Q8TEB9	0.00224396	0.013953	0.206282
PABPC4	Q13310	0.109061	0.00224507	0.301825
PDE12	Q6L8Q7	0.682347	0.00224965	0.0484956
PCDHGB1	Q9Y5G2	0.00224973	0.0499542	0.0260869
SMAD3	P84022	0.0159677	0.00225083	0.0159677
CENPW	Q5EE01	0.0188371	0.00225218	0.116458
GOPC	Q9HD26	0.0698872	0.00598752	0.00226179
PRDM15	P57071	0.00226682	0.00409158	0.0816637
FAM83D	Q9H4H8	0.00226877	0.035357	0.035357
ARHGEF1	Q92888	0.00226954	0.0372936	0.157649
DDX43	Q9NXZ2	0.00598062	0.00227523	0.00227523
CRYM	Q14894	0.0111675	0.00227849	0.129571
ABT1	Q9ULW3	0.00228242	0.0350825	0.00228242
HACD2	Q6Y1H2	0.0134874	0.00228666	0.0850061
LCK	P06239	0.00228692	0.00228692	0.139003
LDLR	P01130	0.0022915	0.0022915	0.0022915
CLSTN1	O94985	0.00274811	0.00229261	0.00274811
GPT2	Q8TD30	0.00231493	0.0139622	0.9709
CTSV	O60911	0.00231749	0.00384826	0.136892
PTK2	Q05397	0.00938261	0.00232305	0.164521
ZNF771	Q7L3S4	0.00663166	0.00232899	0.982507
CCDC127	Q96BQ5	0.0918535	0.00233095	0.498326
DHX33	Q9H6R0	0.00819997	0.00234471	0.0790609
BPNT2	Q9NX62	0.00332887	0.00234644	0.0276764
FERMT2	Q96AC1	0.00234983	0.00759713	0.00759713
ITPR3	Q14573	0.0492935	0.00235356	0.492834
ATP11B	Q9Y2G3	0.0179724	0.00235731	0.266114
RBM24	Q9H0Z9	0.00361597	0.00237239	0.335438
SAT2	Q96F10	0.00237294	0.610234	0.0144083
CEP131	Q9UPN4	0.00459327	0.0024014	0.0194349
ST6GAL1	P15907	0.0572639	0.00241031	0.0531071
HSPA8	P11142	0.0454969	0.00241203	0.25226
HPCAL1	P37235	0.0585337	0.00241273	0.136783
ACADS	P16219	0.00241696	0.00241696	0.634705
CHD8	Q9HCK8	0.0413536	0.0024187	0.229728
CHD3	Q12873	0.268794	0.00241949	0.907074
CTNNAL1	Q9UBT7	0.0342526	0.00242378	0.166061
EPS8L3	Q8TE67	0.00243313	0.755177	0.7384
HLA-C	P10321	0.00804722	0.00245185	0.00312085
HMCES	Q96FZ2	0.0220763	0.00245258	0.00685276
ZNG1A	Q9BRT8	0.00245408	0.354708	0.115402
GLUD1	P00367	0.00245597	0.00374712	0.00739884
CSPP1	Q1MSJ5	0.018594	0.00245837	0.0375814
SMIM24	O75264	0.398349	0.00246253	0.00246253
NPM3	O75607	0.0132867	0.0024659	0.578377
RIN2	Q8WYP3	0.00246805	0.00246805	0.152682
TST	Q16762	0.385827	0.00248074	0.460172
XRCC3	O43542	0.00248168	0.00248168	0.0270839
POLL	Q9UGP5	0.00248189	0.00248189	0.752652
TAF9	Q16594	0.259794	0.00248201	0.732375
PACS1	Q6VY07	0.107165	0.00248693	0.295101
TTC4	O95801	0.0181251	0.00249049	0.695695
ASCL2	Q99929	0.0158531	0.00250577	0.0951001
INTS12	Q96CB8	0.0776812	0.00250595	0.0776812
FOXC1	Q12948	0.225463	0.00251305	0.225463
PM20D2	Q8IYS1	0.00251341	0.435006	0.00251341
DNAJB12	Q9NXW2	0.613996	0.00253609	0.145989
ZNF280C	Q8ND82	0.0291699	0.00254258	0.705848
DHX8	Q14562	0.0539616	0.00254862	0.00280839
CUX1	Q13948	0.00254957	0.00839355	0.0340158
VNN1	O95497	0.00485881	0.0025595	0.300556
ITPKC	Q96DU7	0.00256565	0.0415229	0.00256565
GLT8D1	Q68CQ7	0.00257211	0.00257211	0.0584349
ANO1	Q5XXA6	0.00258414	0.157126	0.604305
ACTL6A	O96019	0.0120187	0.00258708	0.112431
RPL13A	P40429	0.00356858	0.00258998	0.00258998
MPV17L2	Q567V2	0.462857	0.0025966	0.119461
TP53BP2	Q13625	0.04113	0.00259839	0.0778786
TAF9B	Q9HBM6	0.179457	0.00260407	0.412758
HSPA12A	O43301	0.00695874	0.00261145	0.0191923
DNAJB2	P25686	0.237581	0.00262638	0.00262638
RNF169	Q8NCN4	0.0203736	0.00263024	0.0919501
UGT1A6	P19224	0.00680046	0.00263087	0.305828
HGD	Q93099	0.00602239	0.00263145	0.0763364
TAPBPL	Q9BX59	0.00263762	0.646856	0.954328
PLEK2	Q9NYT0	0.0334746	0.00264172	0.0945746
COX4I1	P13073	0.00269352	0.0168078	0.00264611
PRKCD	Q05655	0.00285402	0.00264614	0.00663635
SPC24	Q8NBT2	0.0101477	0.00264623	0.00684188
WDFY1	Q8IWB7	0.0324328	0.00264856	0.417935
CYB5R3	P00387	0.0413171	0.00265006	0.363675
GFM1	Q96RP9	0.204714	0.0026535	0.870349
FLVCR1	Q9Y5Y0	0.00874799	0.00265742	0.281344
RRM2	P31350	0.0228009	0.0558993	0.00266507
ANXA11	P50995	0.00266813	0.00266813	0.00266813
GALM	Q96C23	0.0714586	0.00267294	0.104457
FAF2	Q96CS3	0.00267718	0.00267718	0.742635
C2CD2	Q9Y426	0.00267753	0.0619333	0.362304
ZKSCAN1	P17029	0.0303572	0.00267784	0.879392
RPS19BP1	Q86WX3	0.00906955	0.00268477	0.746044
APOD	P05090	0.0142915	0.00269052	0.00832542
MBTD1	Q05BQ5	0.053687	0.00269143	0.00759882
CYTH2	Q99418	0.0026915	0.0026915	0.411191
SPOP	O43791	0.00442001	0.00270252	0.121625
HELZ	P42694	0.00961179	0.00270321	0.0158682
SURF6	O75683	0.00270557	0.00270557	0.00270557
RP2	O75695	0.00873723	0.00271673	0.61779
PARP4	Q9UKK3	0.00271922	0.00633362	0.620402
EPS8L1	Q8TE68	0.00272111	0.0118299	0.0473989
GOLGA1	Q92805	0.0149475	0.00272412	0.0668385
TP53I11	O14683	0.00272645	0.00272645	0.965361
MYH9	P35579	0.02339	0.00273758	0.0460135
EBNA1BP2	Q99848	0.0732268	0.00273789	0.0132154
TENT4A	Q5XG87	0.601955	0.00273925	0.68639
ZMYND8	Q9ULU4	0.0969554	0.00275117	0.847355
SLC12A2	P55011	0.00868157	0.230927	0.0027631
NRM	Q8IXM6	0.714899	0.00276818	0.39728
BYSL	Q13895	0.0165482	0.00277319	0.29097
UFL1	O94874	0.475029	0.00278301	0.475029
SEC31A	O94979	0.0667554	0.00566891	0.00278485
OTUD5	Q96G74	0.339178	0.00278841	0.0801056
C4A	P0C0L4	0.101354	0.00280279	0.69215
APOB	P04114	0.124862	0.002824	0.846752
IBTK	Q9P2D0	0.0996334	0.00283948	0.0484138
POLR2C	P19387	0.00440833	0.00284577	0.366938
SREBF2	Q12772	0.0173779	0.844759	0.00284641
CRNKL1	Q9BZJ0	0.0620073	0.00285281	0.317576
NOL7	Q9UMY1	0.0456603	0.00285582	0.998794
DCLRE1B	Q9H816	0.00895495	0.00285773	0.00633904
LRATD2	Q96KN1	0.00405368	0.00423008	0.00286003
ATPAF2	Q8N5M1	0.0195002	0.00286434	0.176452
SNAP47	Q5SQN1	0.985946	0.00286505	0.944563
B3GAT3	O94766	0.0220857	0.00286878	0.262064
MRTFA	Q969V6	0.0527725	0.00287533	0.185585
IL1RN	P18510	0.00662423	0.00287996	0.236354
CKS1B	P61024	0.00288694	0.00288694	0.101721
TMPRSS4	Q9NRS4	0.0151679	0.00288757	0.976583
STOM	P27105	0.00288898	0.114761	0.106105
UBE4B	O95155	0.00289371	0.0989045	0.0224481
POLG	P54098	0.0163381	0.0108203	0.00289675
DPYSL2	Q16555	0.00289679	0.059798	0.059798
PTP4A3	O75365	0.485207	0.00289823	0.485207
B3GNT2	Q9NY97	0.00289933	0.222411	0.796276
GSDMA	Q96QA5	0.00289988	0.00289988	0.892647
CDC123	O75794	0.0029129	0.0029129	0.104479
WDR81	Q562E7	0.00291688	0.0366106	0.0802125
RASSF3	Q86WH2	0.00291759	0.0321877	0.0184885
MACROD1	Q9BQ69	0.00292137	0.099003	0.570525
TOP1MT	Q969P6	0.00293166	0.00293166	0.375117
PEA15	Q15121	0.00293629	0.045838	0.106456
ME1	P48163	0.00294623	0.00653972	0.305615
ACP6	Q9NPH0	0.647435	0.0029512	0.352932
USPL1	Q5W0Q7	0.509599	0.00295914	0.339441
LAMB2	P55268	0.130898	0.00296176	0.113672
NEIL3	Q8TAT5	0.00297391	0.0031606	0.309426
MECOM	Q03112	0.00298296	0.00298296	0.0272562
ATP8A1	Q9Y2Q0	0.0029847	0.0029847	0.647201
PPDPF	Q9H3Y8	0.00299147	0.00546168	0.00546168
RAB11B	Q15907	0.00299558	0.00299558	0.00500319
RMI2	Q96E14	0.00361975	0.00299694	0.0298759
SIDT2	Q8NBJ9	0.0654779	0.00299889	0.4573
ARHGAP18	Q8N392	0.233506	0.00300994	0.00300994
DHX34	Q14147	0.00301	0.00342351	0.703053
RNF216	Q9NWF9	0.00721704	0.00301083	0.0144984
RABEPK	Q7Z6M1	0.003012	0.0220818	0.740492
LIN9	Q5TKA1	0.996968	0.0030197	0.996968
TAF1B	Q53T94	0.00398949	0.00302468	0.00398949
NOM1	Q5C9Z4	0.0095199	0.0030257	0.0122199
SQSTM1	Q13501	0.0227657	0.00303056	0.270891
SDHAF3	Q9NRP4	0.00607646	0.00303453	0.0131203
PTGR1	Q14914	0.00303698	0.00303698	0.0519781
COQ9	O75208	0.00303986	0.18216	0.726322
MRPS12	O15235	0.132539	0.00304101	0.128971
ZC3H3	Q8IXZ2	0.00497176	0.0030532	0.189505
LONP1	P36776	0.0651068	0.00305824	0.4927
SOS2	Q07890	0.0215807	0.00305858	0.0218339
HSPG2	P98160	0.00306936	0.00306936	0.00966504
CD320	Q9NPF0	0.00307109	0.00605642	0.368776
HINT2	Q9BX68	0.112972	0.00307119	0.590112
GEN1	Q17RS7	0.0472738	0.00307668	0.00307668
MRPL14	Q6P1L8	0.0977518	0.00309326	0.0977518
DDIT4	Q9NX09	0.682843	0.00310264	0.336574
DCAF11	Q8TEB1	0.00311051	0.0105089	0.0105089
PARG	Q86W56	0.0440107	0.00311893	0.236362
SYNE3	Q6ZMZ3	0.0037943	0.00312375	0.0493342
SHBG	P04278	0.0031258	0.00655604	0.10767
GATA6	Q92908	0.00749455	0.00312645	0.770041
COL1A2	P08123	0.0360301	0.00312876	0.249225
DHRS2	Q13268	0.0309798	0.00313131	0.237133
ANKHD1	Q8IWZ3	0.248934	0.00313778	0.393493
QTRT2	Q9H974	0.233034	0.0031411	0.889135
NPNT	Q6UXI9	0.0153772	0.00315476	0.0254554
NET1	Q7Z628	0.0178334	0.00315963	0.0955033
TTC21B	Q7Z4L5	0.00316307	0.00890009	0.00328576
METTL13	Q8N6R0	0.00316985	0.388371	0.68259
RBM19	Q9Y4C8	0.465246	0.00317673	0.451425
INPP4B	O15327	0.269462	0.00320075	0.303402
HTRA2	O43464	0.70798	0.00460633	0.00320091
ITGB1BP1	O14713	0.00705007	0.00320666	0.942829
SDF2	Q99470	0.0907896	0.00321067	0.136355
ZNF281	Q9Y2X9	0.00713881	0.00321136	0.542494
MST1R	Q04912	0.00321372	0.0314898	0.00321372
ROR1	Q01973	0.00321502	0.00321502	0.48269
SEC62	Q99442	0.714394	0.694759	0.00321726
INCENP	Q9NQS7	0.01027	0.0032316	0.104207
SLC38A1	Q9H2H9	0.450035	0.207015	0.00324251
THNSL1	Q8IYQ7	0.00324916	0.00324916	0.122803
RPP25L	Q8N5L8	0.0293713	0.00325541	0.845958
UGGT1	Q9NYU2	0.0443249	0.00325731	0.443768
DPH2	Q9BQC3	0.0755355	0.00326079	0.0714425
CTPS2	Q9NRF8	0.00491937	0.00326603	0.795601
TES	Q9UGI8	0.0248465	0.0032715	0.0611955
MT-CYB	P00156	0.00327859	0.00327859	0.0223964
HELZ2	Q9BYK8	0.00327957	0.00327957	0.00964273
DMD	P11532	0.00328068	0.0132012	0.132741
USF1	P22415	0.00393059	0.0032813	0.671202
NFAT5	O94916	0.00329182	0.0225628	0.0225628
NOP16	Q9Y3C1	0.134791	0.00329805	0.534575
ZPR1	O75312	0.0199051	0.00331122	0.612075
PHLDA1	Q8WV24	0.00331286	0.00831026	0.121908
MADD	Q8WXG6	0.00331587	0.0208672	0.158683
CASK	O14936	0.14858	0.00332008	0.187182
DDB2	Q92466	0.787121	0.00332516	0.487644
AIFM1	O95831	0.0033259	0.218434	0.120374
KRT16	P08779	0.00332733	0.0626259	0.389298
LIMK2	P53671	0.00332937	0.00551438	0.0117601
DUT	P33316	0.00333288	0.00333288	0.101703
SFPQ	P23246	0.00333331	0.00333331	0.889606
HOXB7	P09629	0.00490773	0.00333661	0.00807888
NIT2	Q9NQR4	0.00333738	0.00333738	0.705975
RNASEH1	O60930	0.368701	0.00333986	0.184111
TICRR	Q7Z2Z1	0.0189937	0.00334681	0.00334681
CNDP2	Q96KP4	0.0033566	0.0033566	0.286145
LAMA5	O15230	0.0979001	0.00336051	0.421185
CCNB1	P14635	0.00337434	0.111252	0.111252
BIRC3	Q13489	0.00337629	0.623468	0.146325
KIAA1191	Q96A73	0.00338948	0.00338948	0.777034
YRDC	Q86U90	0.292268	0.00340336	0.00473612
RRS1	Q15050	0.0709456	0.0034154	0.442774
SLC27A1	Q6PCB7	0.895733	0.00342874	0.00611486
FIRRM	Q9NSG2	0.031959	0.00344556	0.246474
IKBIP	Q70UQ0	0.444486	0.00344623	0.994952
PTPN6	P29350	0.00618893	0.00345524	0.227534
TSPAN6	O43657	0.0388354	0.00345662	0.620576
ID3	Q02535	0.0960709	0.00345847	0.267841
MNX1	P50219	0.0108391	0.00345975	0.0233196
ARPC1B	O15143	0.0711502	0.00346313	0.215577
TIMP3	P35625	0.00346581	0.0109789	0.831384
CDC14A	Q9UNH5	0.00841652	0.00346942	0.762905
FGB	P02675	0.0200255	0.00346956	0.124187
FBXL4	Q9UKA2	0.391397	0.00347067	0.915203
MZT2B	Q6NZ67	0.0134928	0.00347152	0.857176
ANKRD50	Q9ULJ7	0.0334326	0.00347447	0.41282
TOE1	Q96GM8	0.0189487	0.00347563	0.128789
ABHD4	Q8TB40	0.0202776	0.00347669	0.00708538
COQ5	Q5HYK3	0.00347965	0.00347965	0.205495
TCIRG1	Q13488	0.228923	0.00349169	0.165782
ZNF593	O00488	0.0132403	0.00349335	0.093245
HDHD5	Q9BXW7	0.888877	0.00349565	0.888877
MAX	P61244	0.201136	0.0265301	0.00350217
PRDX4	Q13162	0.225863	0.00351437	0.515167
SLC1A3	P43003	0.00351683	0.0189072	0.284264
EEF1D	P29692	0.0358628	0.00351792	0.158092
AKAP8L	Q9ULX6	0.600295	0.0035219	0.123239
TXNDC16	Q9P2K2	0.00354345	0.00354345	0.00354345
SUMF2	Q8NBJ7	0.00355336	0.249848	0.530826
PPM1D	O15297	0.0348039	0.00356213	0.241897
WDR1	O75083	0.0114146	0.00356272	0.00356272
RHOF	Q9HBH0	0.0389342	0.00356671	0.0853634
B2M	P61769	0.00528704	0.00356722	0.75543
GOT1	P17174	0.00356775	0.366624	0.0147474
ERP29	P30040	0.0634692	0.00356943	0.0634692
DPP7	Q9UHL4	0.00359223	0.00804106	0.0143933
KLHDC4	Q8TBB5	0.00359493	0.00359493	0.678409
ANKRD16	Q6P6B7	0.00360273	0.00360273	0.631695
SPAG4	Q9NPE6	0.153443	0.00360311	0.152417
ITPRIP	Q8IWB1	0.00361433	0.580906	0.00430596
MPST	P25325	0.00362612	0.00362612	0.0222345
CBLC	Q9ULV8	0.00362915	0.0245191	0.46445
E2F3	O00716	0.0491951	0.00363124	0.0491951
PCMT1	P22061	0.003634	0.00672853	0.52343
ASAP1	Q9ULH1	0.00364749	0.00643526	0.657682
RUSF1	Q96GQ5	0.00515182	0.00365149	0.00864376
UBASH3B	Q8TF42	0.00365462	0.0265954	0.614104
ARPC1A	Q92747	0.518332	0.00365956	0.0291627
CHURC1	Q8WUH1	0.500199	0.00367027	0.945754
LUM	P51884	0.00368689	0.00368689	0.673711
CD58	P19256	0.00368836	0.00494141	0.349073
NUDT8	Q8WV74	0.00369184	0.017704	0.919735
FUT3	P21217	0.098543	0.00369839	0.686183
CD9	P21926	0.0928037	0.00369957	0.377079
NUDT18	Q6ZVK8	0.113355	0.00370148	0.985985
ADGRG1	Q9Y653	0.576232	0.00371458	0.334371
TUBB6	Q9BUF5	0.177309	0.00371849	0.474478
PCM1	Q15154	0.00372376	0.0037248	0.00754301
TRAM2	Q15035	0.0707895	0.00372926	0.0707895
ACADVL	P49748	0.00519589	0.00373709	0.277635
NASP	P49321	0.0456991	0.00376254	0.457878
DFFA	O00273	0.0468568	0.00377228	0.492622
DCLRE1A	Q6PJP8	0.0037724	0.00559226	0.127895
NDUFB7	P17568	0.0198283	0.00393734	0.00377861
COMP	P49747	0.00378201	0.00378201	0.34663
ARCN1	P48444	0.00840694	0.00379816	0.0539421
ARHGEF40	Q8TER5	0.146805	0.146805	0.00380408
EFEMP1	Q12805	0.0150731	0.00382594	0.763521
HNRNPUL2	Q1KMD3	0.00383135	0.00383135	0.928016
CPNE1	Q99829	0.00557437	0.00383888	0.547963
NUP43	Q8NFH3	0.94708	0.00385733	0.94708
WRAP53	Q9BUR4	0.0038655	0.0038655	0.189738
SRGAP1	Q7Z6B7	0.00386812	0.00386812	0.0878715
MBOAT2	Q6ZWT7	0.0522462	0.00388905	0.639865
GRK2	P25098	0.00389128	0.00389128	0.0715115
CENPQ	Q7L2Z9	0.0432165	0.00389625	0.566246
GUSB	P08236	0.302096	0.00390207	0.259989
EPC2	Q52LR7	0.0064116	0.00391386	0.780264
IRS1	P35568	0.00391959	0.00391959	0.00391959
SLC38A5	Q8WUX1	0.0188869	0.0123041	0.00393035
PDHA1	P08559	0.0039336	0.57519	0.43105
AFAP1	Q8N556	0.00393677	0.251486	0.925731
MFGE8	Q08431	0.0304114	0.00394442	0.0454894
UQCRC1	P31930	0.00395563	0.0072316	0.0565702
ITGB5	P18084	0.155838	0.00396972	0.020549
GALNT7	Q86SF2	0.00397677	0.00397677	0.0256201
THUMPD2	Q9BTF0	0.0443842	0.00399447	0.650036
QSOX2	Q6ZRP7	0.0039954	0.0417232	0.155202
RBL1	P28749	0.00400757	0.00400757	0.00400757
PYCR1	P32322	0.0208174	0.00401676	0.511349
SEC24A	O95486	0.00401984	0.00401984	0.0041699
STK38L	Q9Y2H1	0.0206952	0.00402229	0.870408
CHRAC1	Q9NRG0	0.0656881	0.00402342	0.0656881
KAT6B	Q8WYB5	0.112515	0.00402387	0.440145
MT1A	P04731	0.0204753	0.00402605	0.0511064
AK3	Q9UIJ7	0.0165978	0.00404334	0.569724
CAPN2	P17655	0.0224703	0.00404803	0.333612
ZNF92	Q03936	0.00407597	0.00666635	0.0862215
SF3A3	Q12874	0.289653	0.315314	0.00407951
CDK4	P11802	0.00408207	0.00483618	0.0111418
ADCY6	O43306	0.00408281	0.00573224	0.0187569
TRMU	O75648	0.80019	0.0321323	0.00408919
FSD1L	Q9BXM9	0.26574	0.0040933	0.0150266
SNX9	Q9Y5X1	0.00410026	0.0226232	0.134927
ALG2	Q9H553	0.00410696	0.00637419	0.32946
HOMER2	Q9NSB8	0.0763389	0.00411609	0.0164641
CEMIP	Q8WUJ3	0.00411642	0.00411642	0.00411642
FRRS1	Q6ZNA5	0.433751	0.00412254	0.718388
TMLHE	Q9NVH6	0.0239646	0.00413036	0.790486
IVNS1ABP	Q9Y6Y0	0.00413364	0.00950695	0.0362973
TCF25	Q9BQ70	0.00455905	0.00413673	0.006372
PHYHIPL	Q96FC7	0.00414524	0.647537	0.706999
CMSS1	Q9BQ75	0.00417201	0.00417201	0.00974527
MAP7D1	Q3KQU3	0.00965965	0.00418623	0.513673
EPB41L4B	Q9H329	0.370163	0.0042	0.719028
CEP57	Q86XR8	0.0650756	0.00422097	0.0932278
CYP24A1	Q07973	0.303273	0.00422911	0.0153168
HSP90B1	P14625	0.0390908	0.00423485	0.0390908
CA2	P00918	0.0878884	0.00423635	0.325532
DDAH2	O95865	0.00423693	0.028373	0.0539799
TMEM43	Q9BTV4	0.0305397	0.0042422	0.0305397
EXOSC10	Q01780	0.0638976	0.00424929	0.104588
COPE	O14579	0.00910718	0.00424953	0.781832
CDK17	Q00537	0.00426911	0.00426911	0.364094
C16orf87	Q6PH81	0.0355763	0.00428712	0.230445
LMAN1	P49257	0.00429731	0.0164787	0.00429731
TCF12	Q99081	0.0511774	0.00430487	0.111024
LPCAT4	Q643R3	0.00432985	0.00432985	0.219958
TULP3	O75386	0.00433696	0.0573128	0.00433696
SRP19	P09132	0.00434166	0.928739	0.124072
DHX30	Q7L2E3	0.55971	0.00434713	0.990975
AKAP11	Q9UKA4	0.0137812	0.00436275	0.668473
CDCA2	Q69YH5	0.00522992	0.00438088	0.0107933
C3	P01024	0.0431242	0.00438157	0.542447
POLR1H	Q9P1U0	0.00857499	0.00438624	0.767638
RASSF10	A6NK89	0.00438735	0.00438735	0.0173112
TSEN54	Q7Z6J9	0.183512	0.00438753	0.183512
MRPL30	Q8TCC3	0.0224587	0.0043987	0.0224587
TSC2	P49815	0.38311	0.00441048	0.105973
CCDC86	Q9H6F5	0.0751146	0.00441714	0.60063
FAM120B	Q96EK7	0.465417	0.00441906	0.00654626
OAS3	Q9Y6K5	0.0335388	0.00442698	0.757523
ZNF185	O15231	0.00442756	0.00442756	0.109036
RPS16	P62249	0.0290704	0.00995702	0.00443075
UBAC1	Q9BSL1	0.0954048	0.00443152	0.0610387
VHL	P40337	0.0548825	0.996708	0.00443333
COBLL1	Q53SF7	0.415395	0.00443888	0.415395
KANSL2	Q9H9L4	0.0871616	0.00444684	0.571862
FADS3	Q9Y5Q0	0.119635	0.00444918	0.119635
DSN1	Q9H410	0.109715	0.00445853	0.0372075
POLR1D.1	P0DPB6	0.0186888	0.00445863	0.933954
CRYBG3	Q68DQ2	0.00446022	0.0549017	0.0068338
KRT15	P19012	0.00446295	0.00891063	0.117311
IARS2	Q9NSE4	0.18516	0.00446645	0.134804
MKNK2	Q9HBH9	0.0353925	0.00447214	0.277456
CEP89	Q96ST8	0.0315272	0.00447774	0.893006
PITRM1	Q5JRX3	0.00536273	0.00449296	0.0292923
BLTP3A	Q6BDS2	0.00450015	0.0628558	0.975899
JUP	P14923	0.0658616	0.00451261	0.0125255
DGAT2	Q96PD7	0.0045138	0.154844	0.154844
SPCS2	Q15005	0.00452405	0.00452405	0.11937
CDCA4	Q9BXL8	0.0992357	0.0045305	0.137488
SUN1	O94901	0.00453931	0.012797	0.062471
FHOD1	Q9Y613	0.325692	0.00455246	0.330495
MCU	Q8NE86	0.0207922	0.0045583	0.627005
RBM45	Q8IUH3	0.0304658	0.0045615	0.624303
PDK3	Q15120	0.424423	0.00456381	0.603344
NOLC1	Q14978	0.133902	0.0045699	0.51176
CES2	O00748	0.623227	0.00457353	0.623227
CASKIN2	Q8WXE0	0.203481	0.00458722	0.203481
HSPA4L	O95757	0.162166	0.0045881	0.223386
DHRS3	O75911	0.0183618	0.0045896	0.757167
TMC6	Q7Z403	0.00459328	0.00459328	0.131593
KANSL3	Q9P2N6	0.0652537	0.00459713	0.498808
SMN1	Q16637	0.214846	0.00461384	0.131243
L3MBTL3	Q96JM7	0.00461987	0.00972508	0.0224285
CTTNBP2	Q8WZ74	0.0299616	0.00462162	0.0458406
RNASEL	Q05823	0.502393	0.00463756	0.678936
ZC3H15	Q8WU90	0.129022	0.00464325	0.00464325
CFD	P00746	0.028326	0.00464403	0.204388
UBL4A	P11441	0.542435	0.00464538	0.0185715
SRC	P12931	0.071931	0.00465326	0.252573
GAPVD1	Q14C86	0.0046613	0.0377149	0.0123558
ZFTRAF1	P0DTL6	0.00466718	0.00466718	0.12813
RTN4	Q9NQC3	0.00467372	0.00467372	0.900624
AMY1A	P0DTE7	0.0272528	0.0046829	0.56293
NEDD4	P46934	0.00472188	0.261432	0.390246
SNTB2	Q13425	0.00473535	0.0876916	0.054674
COMMD7	Q86VX2	0.0195227	0.00473571	0.184296
EEF1AKMT1	Q8WVE0	0.00473839	0.280659	0.280659
GABARAPL2	P60520	0.00474024	0.184286	0.77152
POLR2E	P19388	0.00474187	0.00474187	0.602705
PIBF1	Q8WXW3	0.495846	0.0349573	0.00474506
AGAP1	Q9UPQ3	0.00738284	0.00477635	0.154676
GUK1	Q16774	0.124356	0.00478624	0.00478624
APAF1	O14727	0.472328	0.00479807	0.508068
CRYZ	Q08257	0.54211	0.00480427	0.54211
KITLG	P21583	0.555265	0.00482007	0.177213
RPS27L	Q71UM5	0.00483483	0.00483483	0.114639
MGA	Q8IWI9	0.0103293	0.00484127	0.0296293
MMAA	Q8IVH4	0.00816538	0.00484698	0.288136
ACOT11	Q8WXI4	0.0328223	0.00485792	0.214935
IMMT	Q16891	0.00486966	0.0275934	0.626787
IDUA	P35475	0.00487507	0.030218	0.0453796
SERPINB1	P30740	0.0103776	0.00488383	0.0896816
MAGED2	Q9UNF1	0.0130552	0.0130552	0.00490356
LATS1	O95835	0.397806	0.00490566	0.925638
CD276	Q5ZPR3	0.0129974	0.00492428	0.623235
DDX17	Q92841	0.118463	0.00492444	0.118463
PGK2	P07205	0.49045	0.00493213	0.49045
MVD	P53602	0.00493784	0.0163144	0.0176277
OSBPL7	Q9BZF2	0.00493853	0.053877	0.329357
CEP76	Q8TAP6	0.0526277	0.00493891	0.00493891
FKBP9	O95302	0.0049429	0.117363	0.0049429
PRXL2A	Q9BRX8	0.220764	0.00494395	0.879767
KRT6A	P02538	0.00494546	0.182802	0.174792
PLEKHH3	Q7Z736	0.00494983	0.00494983	0.00624483
MRPL28	Q13084	0.209407	0.00496864	0.0508287
APMAP	Q9HDC9	0.0351301	0.00498584	0.738034
N6AMT1	Q9Y5N5	0.00498946	0.167784	0.167784
LBR	Q14739	0.00499328	0.0318183	0.216077
PIN1	Q13526	0.0869366	0.00499602	0.713126
GCLM	P48507	0.0411846	0.00648407	0.00500421
ITIH2	P19823	0.0101806	0.00500631	0.038562
CNTN1	Q12860	0.00501626	0.00501626	0.127217
MTO1	Q9Y2Z2	0.00502549	0.00891661	0.0234496
PRSS22	Q9GZN4	0.00503424	0.0613626	0.0613626
TNFRSF19	Q9NS68	0.00504279	0.0124792	0.428045
PPP2R2A	P63151	0.206629	0.00504316	0.110952
ZDHHC6	Q9H6R6	0.540922	0.00505076	0.164716
WDR44	Q5JSH3	0.00779818	0.00506412	0.717287
DOCK6	Q96HP0	0.00507108	0.0835926	0.042392
BCAT2	O15382	0.0327921	0.00507976	0.902288
ATAD5	Q96QE3	0.024181	0.005093	0.0258425
FHIP2A	Q5W0V3	0.00509615	0.00509615	0.0118882
SNX16	P57768	0.00511292	0.144817	0.122382
CES1	P23141	0.00512229	0.102158	0.532472
SF3B6	Q9Y3B4	0.74133	0.00513832	0.00513832
CDC37L1	Q7L3B6	0.714593	0.00514655	0.714593
DUX1	P0CJ85	0.622381	0.00515183	0.622381
CCDC6	Q16204	0.147019	0.00515346	0.892121
KTI12	Q96EK9	0.29966	0.00517233	0.29966
SERPINB9	P50453	0.00798203	0.00517496	0.0196857
ESCO2	Q56NI9	0.00518493	0.00518493	0.00518493
MRPL33	O75394	0.636731	0.00518586	0.121306
ZNF302	Q9NR11	0.00519388	0.183325	0.670931
CIAO3	Q9H6Q4	0.0332697	0.00520526	0.198213
EPHB2	P29323	0.00521023	0.546324	0.0221469
ZBED3	Q96IU2	0.00522312	0.0189969	0.584916
ORAI1	Q96D31	0.00523207	0.50193	0.0916621
AMACR	Q9UHK6	0.00524034	0.00691263	0.00691263
LETM1	O95202	0.00525636	0.0832747	0.341401
GALNT3	Q14435	0.013368	0.00526502	0.613615
TANGO2	Q6ICL3	0.0129118	0.0052677	0.589972
SETX	Q7Z333	0.00928299	0.00527763	0.0193393
RAB20	Q9NX57	0.85104	0.00528101	0.833645
ZC3H18	Q86VM9	0.120601	0.00528335	0.686188
TKFC	Q3LXA3	0.564405	0.00528628	0.865623
MSL2	Q9HCI7	0.0573775	0.00528836	0.733627
UBE2B	P63146	0.111995	0.00529894	0.236507
ANKRD52	Q8NB46	0.399393	0.00529924	0.132494
OSBPL2	Q9H1P3	0.0053087	0.0134365	0.0260897
POSTN	Q15063	0.00531646	0.00531646	0.654337
PROCR	Q9UNN8	0.00533051	0.744236	0.00533051
FAM50B	Q9Y247	0.0053502	0.0553877	0.0201527
TRIM36	Q9NQ86	0.0674022	0.0674022	0.00535244
GOLGA4	Q13439	0.0053563	0.797744	0.584213
PPRC1	Q5VV67	0.0137086	0.00535721	0.390395
SETD1B	Q9UPS6	0.871964	0.00538355	0.358431
MUC1	P15941	0.045913	0.00539477	0.384523
IFT88	Q13099	0.0350422	0.0053958	0.0053958
RNF167	Q9H6Y7	0.00542458	0.0608574	0.232137
HYOU1	Q9Y4L1	0.00543635	0.108051	0.0555011
EVPL	Q92817	0.00544821	0.0266553	0.111281
NPEPL1	Q8NDH3	0.00917145	0.00545784	0.530441
DPM3	Q9P2X0	0.104427	0.00548411	0.465608
PALM3	A6NDB9	0.00549842	0.49143	0.49143
MNAT1	P51948	0.0270393	0.00550829	0.976306
PAK6	Q9NQU5	0.144646	0.00551903	0.929978
TNFRSF1B	P20333	0.148256	0.00553371	0.00553371
KDM7A	Q6ZMT4	0.00554331	0.00868497	0.298947
TMEM186	Q96B77	0.00967812	0.00554932	0.396351
CBX2	Q14781	0.00809652	0.00555627	0.00759949
CXXC1	Q9P0U4	0.00555699	0.00865432	0.777124
MRPS11	P82912	0.716072	0.00556414	0.00556414
BCL2L13	Q9BXK5	0.0171116	0.00556532	0.210808
BNIP1	Q12981	0.00556579	0.0318779	0.0571314
C5	P01031	0.0559006	0.00556763	0.559427
TUBD1	Q9UJT1	0.172376	0.00557937	0.653754
LRRC45	Q96CN5	0.0874709	0.00558079	0.0881604
ELOVL1	Q9BW60	0.00981979	0.0550886	0.00558922
NCOA5	Q9HCD5	0.00560012	0.0150657	0.829173
ANKRD10	Q9NXR5	0.679523	0.00567798	0.999589
CKS2	P33552	0.0204756	0.00569369	0.00597109
TSG101	Q99816	0.0159485	0.00569736	0.581149
RELCH	Q9P260	0.00569809	0.00569809	0.249782
UROS	P10746	0.00571673	0.00672491	0.122225
RNF123	Q5XPI4	0.0057629	0.0057629	0.791646
CYB5B	O43169	0.00578168	0.00594323	0.283863
TEPSIN	Q96N21	0.670932	0.00578944	0.0349326
DOK1	Q99704	0.0112577	0.00579963	0.176981
PLK1	P53350	0.00579967	0.00579967	0.0105683
MRM3	Q9HC36	0.301217	0.00583095	0.301217
A2ML1	A8K2U0	0.030504	0.00583965	0.226143
ING4	Q9UNL4	0.0955678	0.00585072	0.0316083
ACSL5	Q9ULC5	0.825367	0.00585654	0.825367
TEX264	Q9Y6I9	0.0562109	0.0563101	0.00587006
DEPDC7	Q96QD5	0.0200815	0.00589182	0.0318766
MRPS5	P82675	0.0544055	0.00589456	0.0196369
PARP14	Q460N5	0.0572291	0.005911	0.913147
TUFM	P49411	0.00591922	0.0181352	0.343819
ZMIZ2	Q8NF64	0.00595468	0.0203727	0.274021
GANAB	Q14697	0.106798	0.00596993	0.121792
H2AZ1	P0C0S5	0.0181761	0.00597735	0.634979
IRF6	O14896	0.11688	0.0059898	0.556611
DGKA	P23743	0.00599209	0.00599209	0.0315099
RPS29	P62273	0.0490447	0.00599352	0.115523
CHD7	Q9P2D1	0.0565755	0.00600479	0.205352
SERPINE2	P07093	0.00600975	0.00954501	0.0214305
CTH	P32929	0.0120635	0.00602372	0.535833
SSH3	Q8TE77	0.00602728	0.00602728	0.331407
SF1	Q15637	0.0319809	0.00605314	0.963161
POLR2M	P0CAP2	0.0200713	0.00605391	0.0549987
MT-CO3	P00414	0.0186868	0.0060563	0.430307
WIPI2	Q9Y4P8	0.011261	0.00605929	0.063879
RLF	Q13129	0.00780593	0.00780593	0.00606838
EP400	Q96L91	0.202245	0.006079	0.450251
ECSIT	Q9BQ95	0.00607948	0.0683089	0.382945
SLK	Q9H2G2	0.00607967	0.212634	0.042617
ZFPM1	Q8IX07	0.0060904	0.0081752	0.687695
DLX5	P56178	0.93969	0.381949	0.00609915
UBTF	P17480	0.110623	0.00611289	0.179203
VDAC1	P21796	0.00999623	0.00612439	0.284396
TTC13	Q8NBP0	0.108506	0.00613103	0.0570512
SMAD5	Q99717	0.0306058	0.00614045	0.255203
CYB5R2	Q6BCY4	0.084678	0.00614628	0.18613
SCARB2	Q14108	0.0621981	0.00615156	0.986848
CAPNS1	P04632	0.0296349	0.00615352	0.918911
TBCC	Q15814	0.00615917	0.0354503	0.305459
CCDC186	Q7Z3E2	0.00617813	0.0467841	0.0365158
KRT79	Q5XKE5	0.00617902	0.00617902	0.516238
ZNF780A	O75290	0.0664036	0.00618835	0.396549
RPP30	P78346	0.0251782	0.00618965	0.730977
DLST	P36957	0.0061993	0.0970677	0.69124
EPM2A.1	B3EWF7	0.131203	0.00619951	0.96588
RAD17	O75943	0.74903	0.00620224	0.0128372
WDR24	Q96S15	0.00620972	0.0326089	0.00620972
CS	O75390	0.852892	0.0368014	0.00621535
RBBP7	Q16576	0.121536	0.00621861	0.121536
DMAP1	Q9NPF5	0.057823	0.00621994	0.781362
NOP2	P46087	0.990627	0.00625452	0.188609
NES	P48681	0.0301145	0.00626783	0.0146067
INO80B	Q9C086	0.0062762	0.0108078	0.807273
UNC13D	Q70J99	0.416203	0.00629011	0.568863
GLG1	Q92896	0.100309	0.0062972	0.18875
PSMD9	O00233	0.0609609	0.00629762	0.409561
CLSPN	Q9HAW4	0.0276323	0.00629928	0.0288133
YIPF6	Q96EC8	0.0125705	0.00630367	0.205169
CHERP	Q8IWX8	0.167251	0.00630837	0.61333
MAZ	P56270	0.00631139	0.00631139	0.808124
ARMC10	Q8N2F6	0.0134236	0.00631439	0.85932
PHAX	Q9H814	0.0518185	0.0063292	0.859939
ANLN	Q9NQW6	0.298096	0.00633012	0.0133984
PPIL2	Q13356	0.00955948	0.00635369	0.189466
REXO1	Q8N1G1	0.213024	0.00635677	0.132659
HES1	Q14469	0.00635819	0.0141597	0.00635819
RACGAP1	Q9H0H5	0.0270007	0.00635976	0.939406
APOM	O95445	0.0124698	0.00636544	0.954142
ODF2	Q5BJF6	0.021849	0.00636756	0.571262
PATJ	Q8NI35	0.117508	0.00637429	0.672664
ENTPD5	O75356	0.00638004	0.0302658	0.356612
ALPI	P09923	0.00638088	0.0353146	0.0178449
FBXO42	Q6P3S6	0.00638276	0.0468461	0.328473
TADA3	O75528	0.0263593	0.00639299	0.976055
ARMC1	Q9NVT9	0.0064059	0.654576	0.654576
RASA1	P20936	0.225056	0.00640771	0.58953
TOMM34	Q15785	0.887629	0.00641271	0.180586
RAB11FIP4	Q86YS3	0.00641784	0.0370086	0.0370086
MPZL3	Q6UWV2	0.0214008	0.00642037	0.0183028
DCBLD1	Q8N8Z6	0.0393548	0.00642947	0.432149
IMPA1	P29218	0.0064329	0.844657	0.0322001
NAGPA	Q9UK23	0.239238	0.00644643	0.170745
KDM2A	Q9Y2K7	0.00644767	0.0774575	0.0561181
MAP1S	Q66K74	0.029143	0.00645637	0.627112
SPRTN	Q9H040	0.473611	0.00645918	0.53538
MAP7D3	Q8IWC1	0.161182	0.0064618	0.187802
RPF2	Q9H7B2	0.00955648	0.00646348	0.980287
ZBTB25	P24278	0.0336564	0.117404	0.00647568
PDCD2	Q16342	0.0118612	0.00648225	0.0118612
MRPS17	Q9Y2R5	0.690291	0.00648327	0.0112784
CDAN1	Q8IWY9	0.0779368	0.00648688	0.961826
TM7SF2	O76062	0.383662	0.00650112	0.988009
KRT18	P05783	0.00650283	0.00650283	0.00650283
DCDC2	Q9UHG0	0.00651756	0.00799612	0.0208458
ALKBH5	Q6P6C2	0.553979	0.006524	0.263805
HLA-A	P04439	0.0320321	0.00654507	0.0422774
DAB2IP	Q5VWQ8	0.0240146	0.00655454	0.0942796
BAIAP2L2	Q6UXY1	0.0949407	0.00655972	0.429204
MSI2	Q96DH6	0.00656714	0.00656714	0.0277905
HSPA4	P34932	0.0065765	0.0065765	0.348059
TMEM123	Q8N131	0.153522	0.262501	0.00657724
PPCS	Q9HAB8	0.0800537	0.00657779	0.894021
SULT1A1	P50225	0.0065805	0.0065805	0.0141014
CMIP	Q8IY22	0.0124917	0.00658319	0.204164
PIK3C2B	O00750	0.273148	0.00659613	0.811965
CHD1	O14646	0.599214	0.00660098	0.599214
ARHGEF10	O15013	0.00663465	0.0206415	0.124433
NONO	Q15233	0.00780301	0.00663946	0.557989
CALM1	P0DP23	0.00665291	0.00795976	0.0572854
GALNT6	Q8NCL4	0.910069	0.00665315	0.121013
POLR1C	O15160	0.029523	0.00667578	0.486522
TIPIN	Q9BVW5	0.0588981	0.00668626	0.0588981
CDK16	Q00536	0.00669557	0.00669557	0.0576388
ARHGAP12	Q8IWW6	0.00670932	0.180491	0.3846
TBC1D17	Q9HA65	0.142366	0.00671312	0.82276
RNF34	Q969K3	0.00671574	0.0147459	0.2198
GTF3A	Q92664	0.0116419	0.00672043	0.0290055
SEC61B	P60468	0.0149652	0.00672865	0.0134491
VAV2	P52735	0.0114917	0.00673469	0.269634
FAM13A	O94988	0.965867	0.00673487	0.933555
PLCB3	Q01970	0.00674006	0.00674006	0.108067
SHH	Q15465	0.00674308	0.463818	0.166543
GRPEL2	Q8TAA5	0.206119	0.00674668	0.0481745
POLRMT	O00411	0.114835	0.0067472	0.344012
RCAN1	P53805	0.322499	0.00675732	0.83437
DNAJC7	Q99615	0.0282081	0.00676134	0.733419
GPC1	P35052	0.0843939	0.611054	0.00676804
ZMAT3	Q9HA38	0.00712539	0.00677982	0.0436792
ERH	P84090	0.117714	0.00678984	0.433963
LAMB3	Q13751	0.00678993	0.00678993	0.00678993
TDRD7	Q8NHU6	0.455733	0.00679201	0.907879
BLVRB	P30043	0.11361	0.00679959	0.0454832
TMEM175	Q9BSA9	0.0945054	0.0068109	0.728609
SDCBP2	Q9H190	0.00682327	0.00682327	0.663514
EIF1	P41567	0.00684369	0.00684369	0.189172
DDHD2	O94830	0.00685461	0.20197	0.769071
BROX	Q5VW32	0.0824682	0.00685631	0.590952
PTK2B	Q14289	0.00685688	0.0541048	0.0168704
DENND2D	Q9H6A0	0.04051	0.00686559	0.482434
CSTF2	P33240	0.0191387	0.00687307	0.818199
CPOX	P36551	0.539515	0.00687338	0.539515
PLBD2	Q8NHP8	0.0068807	0.976927	0.976927
CDC40	O60508	0.0797898	0.32166	0.00688206
SLC37A1	P57057	0.360287	0.00688478	0.00688478
RAC1	P63000	0.89417	0.89417	0.00688726
NF2	P35240	0.00689249	0.158971	0.158971
UGP2	Q16851	0.599676	0.00690785	0.233682
LDHB	P07195	0.0117436	0.00691373	0.0477638
IKBKG	Q9Y6K9	0.227596	0.0069143	0.227596
RNF166	Q96A37	0.205634	0.00692807	0.345046
CENATAC	Q86UT8	0.703868	0.00693657	0.874894
BAIAP2	Q9UQB8	0.00694495	0.121265	0.148675
NUDC	Q9Y266	0.175654	0.00696434	0.258584
MYO5C	Q9NQX4	0.0465666	0.386032	0.00696852
SNAPC4	Q5SXM2	0.105485	0.00698105	0.5152
TINAGL1	Q9GZM7	0.00700296	0.0208209	0.00700296
IFRD1	O00458	0.159494	0.00701095	0.0653094
MT-ND1	P03886	0.116042	0.00701273	0.363077
CDC7	O00311	0.0107923	0.0070151	0.0070151
MFN2	O95140	0.00701613	0.28894	0.190569
DECR2	Q9NUI1	0.0441037	0.00702299	0.338857
DEPDC1B	Q8WUY9	0.00702677	0.00702677	0.812004
PIEZO1	Q92508	0.0895197	0.00702918	0.101519
TPX2	Q9ULW0	0.00884549	0.00705991	0.0996567
UTRN	P46939	0.0303164	0.00707205	0.202527
FNDC3A	Q9Y2H6	0.0714188	0.00708023	0.440509
BMP7	P18075	0.022332	0.00708228	0.0455513
SQLE	Q14534	0.0260849	0.00708392	0.125759
AKTIP	Q9H8T0	0.278904	0.00709063	0.216825
CCDC120	Q96HB5	0.0172809	0.00709078	0.0263759
GPAT3	Q53EU6	0.00984861	0.00709095	0.00709095
DNM3	Q9UQ16	0.0346063	0.00711064	0.943276
ATG2B	Q96BY7	0.0286286	0.00711078	0.114511
BAK1	Q16611	0.535189	0.00711079	0.0919422
CASP2	P42575	0.00711164	0.0112663	0.0345225
CBL	P22681	0.00711326	0.108375	0.671711
FBH1	Q8NFZ0	0.0605818	0.00711787	0.0374271
DPY19L1	Q2PZI1	0.609827	0.00712561	0.609827
PYCR3	Q53H96	0.0375122	0.0071278	0.0375122
OIP5	O43482	0.00714544	0.00714544	0.00714544
TRIM37	O94972	0.0531506	0.00715673	0.166454
NSUN5	Q96P11	0.0186732	0.00716379	0.844632
POLR3K	Q9Y2Y1	0.0273971	0.00716835	0.745505
PDLIM7	Q9NR12	0.00717526	0.238622	0.46983
GTF2A1	P52655	0.00719736	0.00719736	0.860419
PZP	P20742	0.296607	0.00720627	0.302548
ADAM10	O14672	0.0692669	0.0692669	0.00720906
HLA-E	P13747	0.158433	0.849819	0.00721402
ADH5	P11766	0.110471	0.00721734	0.833019
GAL3ST2	Q9H3Q3	0.0510605	0.00722377	0.0236373
PIAS4	Q8N2W9	0.0072287	0.0072287	0.177556
ZNF91	Q05481	0.00722931	0.0115166	0.046576
ARFIP2	P53365	0.00723759	0.00723759	0.159313
TMEM165	Q9HC07	0.667963	0.00724238	0.690875
TSKU	Q8WUA8	0.00724625	0.0246439	0.00724625
MRPL4	Q9BYD3	0.137553	0.00725774	0.137553
TMEM201	Q5SNT2	0.344024	0.00726873	0.491573
LMNA	P02545	0.00729549	0.0260908	0.137607
KRI1	Q8N9T8	0.375577	0.00730254	0.4371
SNRPD3	P62318	0.28749	0.01538	0.00731407
SREBF1	P36956	0.00733261	0.0390516	0.298362
CNOT3	O75175	0.430843	0.00734013	0.0746854
TIMP2	P16035	0.0645978	0.135986	0.00737991
TMEM109	Q9BVC6	0.0668596	0.00738038	0.452897
HECTD1	Q9ULT8	0.901887	0.0290011	0.00738573
TSEN2	Q8NCE0	0.302899	0.007387	0.302899
MMUT	P22033	0.00739142	0.684412	0.633393
FRA10AC1	Q70Z53	0.136263	0.370084	0.00741087
CYFIP1	Q7L576	0.08082	0.00741962	0.447068
PRR14	Q9BWN1	0.141821	0.00742038	0.102604
TRMT2A	Q8IZ69	0.0785928	0.00742631	0.0439061
CLUAP1	Q96AJ1	0.40002	0.565258	0.00745053
GOLPH3	Q9H4A6	0.00745788	0.00745788	0.561195
MAP3K2	Q9Y2U5	0.0286659	0.0701204	0.00746359
EPHA2	P29317	0.00747518	0.0985451	0.0259575
MED13	Q9UHV7	0.00751136	0.0861746	0.00751136
QPCTL	Q9NXS2	0.00752837	0.00752837	0.214758
PRPF40A	O75400	0.00753719	0.039779	0.030169
RNF115	Q9Y4L5	0.411418	0.00754195	0.00754195
KRT13	P13646	0.00756026	0.0345758	0.0554921
HSPA9	P38646	0.150495	0.00757755	0.0489853
OCRL	Q01968	0.00758663	0.0103921	0.834502
PTPN2	P17706	0.028847	0.00762278	0.0566288
APOE	P02649	0.0690668	0.00762422	0.686484
RGS10	O43665	0.0194892	0.00764558	0.673699
STRN3	Q13033	0.00766659	0.00766659	0.156642
RIC8B	Q9NVN3	0.153747	0.00767422	0.153747
PPIF	P30405	0.0341741	0.0076775	0.0341741
ATG16L1	Q676U5	0.00768228	0.353379	0.00857836
PFDN2	Q9UHV9	0.028075	0.0077029	0.450634
TANC1	Q9C0D5	0.0477668	0.00770544	0.224409
SRPRA	P08240	0.0108195	0.00770777	0.00770777
UBXN7	O94888	0.00771543	0.337091	0.14528
IRF2BP1	Q8IU81	0.00772912	0.00772912	0.538546
SSNA1	O43805	0.0077405	0.36299	0.0822058
HDAC6	Q9UBN7	0.683547	0.00780704	0.356492
EIF2AK3	Q9NZJ5	0.0134212	0.0475174	0.00782149
C7orf25	Q9BPX7	0.0186669	0.00783437	0.0109616
MED12	Q93074	0.0078363	0.0348042	0.121522
USP22	Q9UPT9	0.00783742	0.00783742	0.299807
BCL2L1	Q07817	0.00785781	0.890605	0.0624061
STX18	Q9P2W9	0.0815308	0.00785785	0.7195
ICAM2	P13598	0.0374466	0.101193	0.00787051
FADS2	O95864	0.259377	0.159075	0.00787527
SLC33A1	O00400	0.204687	0.00787857	0.453507
EXOC1	Q9NV70	0.00788857	0.00788857	0.0208739
DDX3X	O00571	0.00789871	0.00789871	0.573213
FKBP10	Q96AY3	0.00791191	0.0409755	0.320269
BRIX1	Q8TDN6	0.00793036	0.00793036	0.324156
RPS2	P15880	0.0134161	0.0124734	0.00795135
SDAD1	Q9NVU7	0.0162245	0.00795579	0.462462
DHRS7	Q9Y394	0.226025	0.00795837	0.144929
IFT43	Q96FT9	0.00796166	0.373068	0.805893
LFNG	Q8NES3	0.768027	0.00797553	0.768027
DNAJA3	Q96EY1	0.262327	0.00799494	0.158224
ARID3A	Q99856	0.767282	0.00799888	0.0330199
MSH2	P43246	0.0152714	0.00800015	0.940201
ABCC3	O15438	0.0728312	0.00803166	0.0728312
UBR5	O95071	0.00803754	0.0948289	0.00815244
NOL4L	Q96MY1	0.196632	0.00804549	0.914455
TXLNA	P40222	0.00823529	0.00805342	0.0211748
TMEM53	Q6P2H8	0.0263001	0.0080565	0.0786849
NIN	Q8N4C6	0.040425	0.00805926	0.349469
ANKRD13A	Q8IZ07	0.238492	0.00807859	0.348348
SUMF1	Q8NBK3	0.00808133	0.426673	0.879473
OCIAD2	Q56VL3	0.00808966	0.913806	0.169096
SULT2B1	O00204	0.158488	0.00810355	0.503693
CFAP298	P57076	0.514421	0.00811458	0.45118
ZNF280D	Q6N043	0.0098477	0.00812298	0.366054
LGALS9	O00182	0.331508	0.00813309	0.17188
TUBG1	P23258	0.630659	0.00814311	0.630659
SEC23A	Q15436	0.0221385	0.00818041	0.0791827
TRMT11	Q7Z4G4	0.00818962	0.417216	0.20317
ATP1A1	P05023	0.227314	0.00821968	0.027623
PFKFB2	O60825	0.0332846	0.00822014	0.646991
ATXN7L3	Q14CW9	0.0082231	0.0082231	0.260564
POC1B	Q8TC44	0.00822776	0.0117999	0.0117999
REXO2	Q9Y3B8	0.0138089	0.00823715	0.609362
PIK3C2A	O00443	0.0197653	0.0082586	0.7942
ZRANB3	Q5FWF4	0.0082953	0.0082953	0.010591
PCLAF	Q15004	0.00830683	0.00830683	0.0221288
SEC24C	P53992	0.00830815	0.00830815	0.043646
GGA2	Q9UJY4	0.049591	0.00830846	0.138978
L2HGDH	Q9H9P8	0.00832634	0.00832634	0.255796
ATP2A3	Q93084	0.00833688	0.0860634	0.501655
RRAS	P10301	0.0317376	0.00833855	0.29104
DHRS7B	Q6IAN0	0.0665401	0.00835156	0.087558
CORO1A	P31146	0.00835721	0.00847193	0.0935961
BCAR1	P56945	0.00836208	0.984344	0.984344
NGRN	Q9NPE2	0.985399	0.00836446	0.985399
PDCL	Q13371	0.00839114	0.103229	0.0522401
DOHH	Q9BU89	0.327608	0.00840167	0.711803
SHQ1	Q6PI26	0.0477989	0.00841135	0.0477989
EIF4E2	O60573	0.150581	0.00950723	0.00842109
MBD3	O95983	0.181422	0.00842614	0.431786
MT-ND4	P03905	0.0320282	0.00843838	0.048956
CLPB	Q9H078	0.00844256	0.473334	0.473334
CHST13	Q8NET6	0.0242868	0.00844726	0.406853
MYSM1	Q5VVJ2	0.00848052	0.184662	0.184662
SH2B2	O14492	0.713126	0.00851377	0.713126
MRPL13	Q9BYD1	0.488933	0.00851635	0.142773
ZNRF2	Q8NHG8	0.14447	0.00852934	0.744287
DUSP23	Q9BVJ7	0.00854307	0.0343308	0.0343308
ABCA1	O95477	0.0772102	0.00856268	0.300734
MAP3K21	Q5TCX8	0.00856738	0.611756	0.466467
DDX56	Q9NY93	0.00858798	0.0114481	0.30204
AJUBA	Q96IF1	0.00860522	0.128001	0.0394759
YPEL5	P62699	0.00860545	0.00987759	0.283176
KRT5	P13647	0.00862212	0.172534	0.524438
RHBDF1	Q96CC6	0.00863416	0.0765852	0.0586363
ZBTB38	Q8NAP3	0.00865293	0.383861	0.383861
GTPBP10	A4D1E9	0.473027	0.00866005	0.0253904
PJA2	O43164	0.0125534	0.00866403	0.1205
ABL2	P42684	0.82162	0.00871097	0.708568
ATF7IP	Q6VMQ6	0.0139774	0.00871228	0.00871228
L1TD1	Q5T7N2	0.0749268	0.0133597	0.00872382
PPP1R13B	Q96KQ4	0.170739	0.00872401	0.312226
ADAT1	Q9BUB4	0.0109285	0.0087422	0.690008
SERPINH1	P50454	0.399889	0.00875232	0.323463
MSANTD2	Q6P1R3	0.0505619	0.00875322	0.467077
PAM	P19021	0.753785	0.00876431	0.981367
RBM23	Q86U06	0.13984	0.00877965	0.279709
PRSS23	O95084	0.00881098	0.123312	0.688257
UBAP2	Q5T6F2	0.257112	0.00881265	0.473703
CCDC25	Q86WR0	0.121245	0.00883577	0.0691607
COPB1	P53618	0.127646	0.00885209	0.232367
NUDT12	Q9BQG2	0.919612	0.00885515	0.0202108
DENND4A	Q7Z401	0.033202	0.0088586	0.0223057
UBA1	P22314	0.0465076	0.00885865	0.0486711
UPF1	Q92900	0.0861136	0.0088588	0.185768
B4GALT7	Q9UBV7	0.146395	0.00886103	0.190781
HERC2	O95714	0.193572	0.00886619	0.179924
NSUN3	Q9H649	0.509565	0.00886833	0.0220127
MAGI1	Q96QZ7	0.0320654	0.0310159	0.00888193
PLEKHA3	Q9HB20	0.00889694	0.301062	0.0868337
TPM2	P07951	0.00890781	0.00957698	0.060398
ZNF320	A2RRD8	0.158379	0.00891056	0.967606
EXOC4	Q96A65	0.151921	0.00891157	0.724811
BTF3	P20290	0.142971	0.00891204	0.345933
SNUPN	O95149	0.00891242	0.00891242	0.933658
SLC44A2	Q8IWA5	0.960933	0.00891995	0.960933
BRI3BP	Q8WY22	0.0711158	0.0089205	0.821283
RFC3	P40938	0.00893113	0.00893113	0.268965
ABHD12	Q8N2K0	0.0494424	0.00893313	0.00893313
ACAP2	Q15057	0.00893538	0.00893538	0.584487
GDA	Q9Y2T3	0.00894487	0.0175682	0.883352
ZNF706	Q9Y5V0	0.36189	0.00895178	0.511579
RPL29	P47914	0.0327634	0.00895606	0.0369986
WDR89	Q96FK6	0.304347	0.00897363	0.0846483
TTC17	Q96AE7	0.310513	0.0116768	0.00897693
CANT1	Q8WVQ1	0.0113157	0.00899625	0.744765
MTRFR	Q9H3J6	0.176701	0.00899947	0.464091
FDXR	P22570	0.00900244	0.106431	0.3172
RHOBTB3	O94955	0.885902	0.885902	0.00901848
ATRX	P46100	0.152886	0.0505619	0.00902065
DMRTA2	Q96SC8	0.00903114	0.0120114	0.490158
NDUFA13	Q9P0J0	0.00903312	0.00903312	0.538152
GFER	P55789	0.521525	0.00903776	0.408265
FGFR4	P22455	0.868076	0.00904342	0.868076
WRNIP1	Q96S55	0.927597	0.413195	0.00904654
LARGE1	O95461	0.203485	0.00906513	0.0126017
[truncated: 7,355 more rows]
