# Supplementary material for: Acidosis attenuates the hypoxic stabilization of HIF-1α by activating lysosomal degradation
Source: J Cell Biol. 2025 Jun 24;224(8):e202409103. doi: 10.1083/jcb.202409103 (PMC12187095; doi:10.1083/jcb.202409103)
Supplement: Table S4 — shows the list of proteins that have a correlating pattern of abundance, across the experimental conditions, with HIF-1α (significant, P < 0.05; Spearman’s test). [file jcb_202409103_tables4.xlsx]

## Sheet: Sheet1
Protein	ID	rho	qcorr
HIF1A	Q16665	1	0
SCD	O00767	0.975757	0.000198056
KDM4A	O75164	0.951981	0.00386659
KIT	P10721	0.951454	0.00306004
IREB2	P48200	0.946967	0.00377994
KDM4C	Q9H3R0	0.946134	0.00340013
KDM4B	O94953	0.925502	0.0142365
TCAF2	A6NFQ2	0.92391	0.0138088
PGK1	P00558	0.922694	0.013259
EGLN1	Q9GZT9	0.919193	0.0148018
STYK1	Q6J9G0	0.914165	0.0180404
ARG2	P78540	0.913371	0.0172925
MKNK2	Q9HBH9	0.913335	0.0159947
PHYH	O14832	0.909707	0.0181181
WDR54	Q9H977	0.909459	0.0171372
GYS1	P13807	0.907702	0.0176325
ALDOC	P09972	0.905173	0.0178633
KDM5B	Q9UGL1	0.901583	0.0202524
TDP2	O95551	0.899171	0.021625
PFKFB4	Q16877	0.898333	0.0214344
ZNF841	Q6ZN19	0.894666	0.0242714
ZNF292	O60281	0.894212	0.0237018
NARF	Q9UHQ1	0.890867	0.0263861
PPARG	P37231	0.890246	0.0260321
CKB	P12277	0.887375	0.0283376
PRODH	O43272	0.88577	0.0281637
GRHL3	Q8TE85	0.884659	0.027537
DENND4C	Q5VZ89	0.881572	0.029302
NUDT18	Q6ZVK8	0.880747	0.0293759
MXI1	P50539	0.879713	0.0288664
BNIP3L	O60238	0.878313	0.029663
CHD3	Q12873	0.876559	0.0300947
GBE1	Q04446	0.873468	0.0330037
P4HA1	P13674	0.872389	0.033511
CA9	Q16790	0.872378	0.0327072
PPP1R3G	B7ZBB8	0.870484	0.0342549
SLC11A2	P49281	0.870429	0.0335256
PLOD2	O00469	0.869378	0.0340524
ALDOA	P04075	0.866572	0.0368473
PDK1	Q15118	0.864759	0.0384389
AK4	P27144	0.863933	0.0379211
LPIN3	Q9BQK8	0.862563	0.0389614
LGALS8	O00214	0.860626	0.0408113
ACOX1	Q15067	0.860478	0.0402125
TMPRSS4	Q9NRS4	0.860267	0.0397236
KDM5C	P41229	0.859711	0.0397171
NFIL3	Q16649	0.857254	0.0415644
CIAO3	Q9H6Q4	0.852402	0.0478359
SORL1	Q92673	0.852385	0.0470224
SLC6A8	P48029	0.851441	0.0476287
NOTCH3	Q9UM47	0.849992	0.0490255
SLC38A2	Q96QD8	-0.858429	0.0407043
IMPDH1	P20839	-0.863956	0.0386968
DUX1	P0CJ85	-0.877798	0.0294518
DENND4A	Q7Z401	-0.880742	0.0285176
HMGCR	P04035	-0.88299	0.0285497
SMG7	Q92540	-0.884781	0.028342
MRPS7	Q9Y2R9	-0.886635	0.0281602
NAPEPLD	Q6IQ20	-0.90706	0.0171613
