# Supplementary material for: Acidosis attenuates the hypoxic stabilization of HIF-1α by activating lysosomal degradation
Source: J Cell Biol. 2025 Jun 24;224(8):e202409103. doi: 10.1083/jcb.202409103 (PMC12187095; doi:10.1083/jcb.202409103)
Supplement: Table S5 — shows the list of proteins belonging to clusters A–E indicated in heatmaps of Figs 3 and 7. [file jcb_202409103_tables5.xlsx]

## Sheet: Cluster-A
HIF1A
KDM4A
SCD
WDR54

## Sheet: Cluster-B
AK4
ANKZF1
APOD
CA9
CKB
DLL3
EGLN1
GBE1
HMGCS2
IREB2
KDM4B
KDM5B
KIT
LDHA
MXI1
NARF
P4HA1
PDCD4
PDK1
PFKFB4
PHYH
SORL1

## Sheet: Cluster-C
BNIP3L
COL17A1
CORO2A
DPYS
ENO2
GDPD3
GPRC5A
HID1
ITGA5
ITGB6
ITIH3
KDM3A
KDM5C
LRP1
MYO1D
NDRG1
P4HA2
PFKP
PIK3AP1
PLIN2
PLOD2
PPP1R3G
QSOX1
SEMA4B
SLC16A3
SLC2A3
TCAF2
TGFA
UPK2
ZNF841

## Sheet: Cluster-D
AEN
AFG2B
BET1
ERAL1
HMGCR
NSA2

## Sheet: Group E
ABHD12
ABHD2
ABHD4
ABT1
ABTB1
ABTB2
ACAA2
ACBD3
ACSL1
ADAP1
ADCY6
ADI1
AFG3L2
AFMID
AGPAT2
AGR2
AGRN
AHCYL1
AJUBA
AKAP10
AKR1A1
ALAD
ALDH3B1
ALDH6A1
ALDH7A1
ALPI
ALS2CL
AMPD2
ANXA1
ANXA11
AP1M1
APOL2
ARG2
ARHGAP29
ARHGEF18
ARID3A
ARID3B
ARPC1A
ASAP2
ASB1
ATAD3B
ATAT1
ATG101
ATG16L1
B4GALT1
BCAR3
BCL3
BHLHA15
BIRC2
BLVRB
BMP7
BNIP3L
C1GALT1
CAMK2D
CANX
CAPG
CAPN15
CAPN5
CBR1
CCDC120
CCDC51
CDCP1
CLIC5
CLP1
CLSTN1
CMPK1
CNNM4
COL6A1
COPG1
COQ10B
CORO1C
CPEB2
CRAT
CREB3
CRYBG2
CSTB
CTNND1
CTSA
CUX1
CXorf38
CYP2S1
CYP3A5
CYP4F3
CYP51A1
DCAF11
DDOST
DENND3
DGKA
DHPS
DIP2B
DLG3
DLGAP4
DNAJB11
DNAJB2
DNAJC3
DOCK6
DPP7
DST
DUSP3
ECE1
EFNB1
EFNB2
EHD1
EHD2
EIF2AK3
ELOVL1
ENO2
EPCAM
EPHA2
EPS8L1
ERBB3
ERLEC1
ERMP1
ERO1A
ESYT1
ESYT2
EXOC1
EZR
F11R
FA2H
FADS2
FAM110C
FAM114A1
FAM120C
FAM234B
FAM3C
FAM83E
FAM83G
FBRS
FBXL20
FERMT2
FGD4
FHIP2A
FLII
FLNC
FTH1
FTL
FUT8
FXR2
GALNT7
GAN
GAPVD1
GCLC
GDF15
GLUD1
GMPPA
GOT1
GPAT3
GPC1
GPRC5A
GSR
GSS
GTPBP6
GUK1
GYS1
H1-10
HECA
HELZ
HELZ2
HES1
HLA-A
HLA-C
HLA-E
HNRNPR
HSD17B8
HSP90B1
HSPA13
HSPA1L
HSPA6
IDH3G
IGSF3
IL1R2
IMPA1
INAVA
IRF9
ISG20
ITGA5
ITGAV
ITGB5
ITGB6
ITIH1
ITIH2
ITPKC
ITPRID2
JUP
KDM3A
KHNYN
KIAA1586
KLC3
KLK10
KRT18
KRT19
KRT20
KRT8
KRT80
L1CAM
LAMA3
LAMB3
LAMC2
LARGE1
LDLR
LMAN1
LPGAT1
LRATD2
LRRC1
LRRC8A
LSM6
LY6G6C
LYPD3
MAFG
MAFK
MAGED2
MAP3K2
MAP4K3
MAPK3
MAPK6
MAPRE3
MAT1A
MCCC1
MCEE
MEAK7
MED13
MEF2D
MFGE8
MGAT1
MMP14
MPZL3
MVD
MYZAP
N4BP3
NDEL1
NDRG1
NDUFB4
NECTIN4
NEDD9
NFKB2
NGEF
NMRK1
NNT
NPC1
NPNT
NSF
NT5E
NUDT4
OAF
OAT
OGDH
OSBP2
OSBPL2
OSGIN1
OSTF1
PADI1
PARD6B
PC
PDIA5
PDIA6
PDXP
PELO
PGM3
PHF1
PIGB
PITRM1
PLAU
PLCD1
PLCXD1
PLEC
PLEKHA1
PLEKHH3
PLEKHM1
PLOD3
PLXNB2
PMVK
PNPLA6
POFUT2
PPIP5K2
PPL
PRAG1
PRKCD
PRPF40A
PRSS8
PTK2B
PTPRF
QPRT
QSOX1
RAB11B
RAB11FIP4
RAB5B
RABAC1
RALA
RALGPS2
RAPGEFL1
RASSF3
RASSF5
RDH14
RIOK3
RMDN3
RNF10
RUSF1
RXRB
S100A16
SAMD4B
SAT1
SAT2
SCFD1
SDC4
SDSL
SEC14L2
SEC22B
SEC23B
SEC23IP
SEC24A
SEC24C
SEC24D
SEC31A
SEC61B
SEC61G
SEC62
SELENOS
SEMA4B
SEMA5A
SERPINB9
SERPINE2
SFXN1
SFXN3
SLC11A2
SLC12A4
SLC25A12
SLC25A24
SLC27A1
SLC2A1
SLK
SMAD3
SMIM24
SNX30
SREBF2
SRPRA
ST3GAL4
STARD10
STBD1
STN1
STRN
STX5
SUCO
SUN2
SYNE3
TACSTD2
TAP1
TAPBP
TBC1D10A
TBC1D23
TBC1D9B
TCP11L2
TFAP2C
TGM2
THBS1
TIAL1
TIMP2
TINAGL1
TM9SF1
TMCC1
TMED4
TMEM245
TMEM43
TMEM59
TMPRSS2
TNFAIP2
TNFAIP3
TNS1
TNS3
TP53I3
TRIM16
TRIM4
TSKU
TTC9
TULP3
TXNIP
TXNRD1
UAP1L1
UBA1
UBR5
UBXN6
UGDH
UPK2
USP5
VDAC2
VILL
WDR1
WDR18
WDR24
XRN1
ZFP36L1
ZMIZ1
